# Supplementary material for: Efficient high-throughput sequencing of a laser microdissected chromosome arm
Source: BMC Genomics. 2013 May 28;14:357. doi: 10.1186/1471-2164-14-357 (PMC3701504; doi:10.1186/1471-2164-14-357)
Supplement: Additional file 1 — Reads mapping uniquely to v4.1 assembly. Table showing all unique hits to v4.1 scaffolds, ordered by hit/kb ratio. [file 1471-2164-14-357-S1.xlsx]

## Sheet: Unique hits to v4.1 assembly
	Unique hits to v4.1 assembly
	Scaffold	scaffold length	hits	hits/kb
1	scaffold_11144	6902	3644	527.963
2	scaffold_10274	10207	5321	521.309
3	scaffold_14923	6409	2990	466.531
4	scaffold_7015	2953	1295	438.537
5	scaffold_18055	3280	1389	423.476
6	scaffold_5439	7276	2788	383.178
7	scaffold_15024	6083	2233	367.089
8	scaffold_15169	5702	1922	337.075
9	scaffold_6327	3971	1255	316.041
10	scaffold_6340	3950	1062	268.861
11	scaffold_4109	9364	2430	259.504
12	scaffold_19495	2766	608	219.812
13	scaffold_6570	3495	707	202.289
14	scaffold_14649	7104	1355	190.738
15	scaffold_18005	3405	620	182.085
16	scaffold_1627	43487	7526	173.063
17	scaffold_19272	2875	489	170.087
18	scaffold_17905	3319	555	167.219
19	scaffold_4804	8080	1344	166.337
20	scaffold_4155	9233	1526	165.277
21	scaffold_15998	4598	745	162.027
22	scaffold_5491	7212	1081	149.889
23	scaffold_4842	8026	1185	147.645
24	scaffold_3801	10223	1480	144.772
25	scaffold_19216	2901	375	129.266
26	scaffold_7228	2700	339	125.556
27	scaffold_12829	7943	971	122.246
28	scaffold_1171	142286	16338	114.825
29	scaffold_7444	2209	251	113.626
30	scaffold_8637	18105	2007	110.853
31	scaffold_16872	3713	411	110.692
32	scaffold_3950	9759	1040	106.568
33	scaffold_14865	6792	687	101.148
34	scaffold_6092	4648	468	100.688
35	scaffold_13868	4330	429	99.0762
36	scaffold_10051	9838	967	98.2923
37	scaffold_640	601119	58591	97.4699
38	scaffold_14573	7161	694	96.9138
39	scaffold_7422	2265	216	95.3642
40	scaffold_2413	18576	1741	93.7231
41	scaffold_1424	72216	6750	93.4696
42	scaffold_10043	7869	734	93.2774
43	scaffold_16187	3379	309	91.4472
44	scaffold_15077	5910	539	91.2014
45	scaffold_7413	2287	208	90.9488
46	scaffold_19363	2833	252	88.9516
47	scaffold_168	2108006	185031	87.7754
48	scaffold_3487	11531	994	86.2024
49	scaffold_15129	5863	481	82.0399
50	scaffold_20059	2039	166	81.4125
51	scaffold_517	842558	68009	80.7173
52	scaffold_18979	2987	241	80.683
53	scaffold_271	1567461	124076	79.1573
54	scaffold_19491	2771	218	78.672
55	scaffold_2143	21836	1707	78.1737
56	scaffold_244	1669250	130160	77.9751
57	scaffold_204	1828655	141564	77.4143
58	scaffold_238	1689823	129354	76.5488
59	scaffold_7433	2243	171	76.2372
60	scaffold_212	1787824	136202	76.1831
61	scaffold_179	2068704	157026	75.9055
62	scaffold_670	562043	42318	75.2932
63	scaffold_827	390241	29365	75.2484
64	scaffold_401	1089073	80271	73.7058
65	scaffold_9840	11566	839	72.5402
66	scaffold_265	1584397	113443	71.6001
67	scaffold_10382	10005	708	70.7646
68	scaffold_316	1353436	95634	70.6602
69	scaffold_2597	16662	1173	70.3997
70	scaffold_498	875342	60739	69.3889
71	scaffold_15666	4869	335	68.8026
72	scaffold_15434	5287	362	68.4698
73	scaffold_1021	215474	14654	68.0082
74	scaffold_1293	106763	7115	66.6429
75	scaffold_2825	15288	1007	65.8687
76	scaffold_4956	7870	517	65.6925
77	scaffold_4319	8869	582	65.6218
78	scaffold_18544	3128	205	65.5371
79	scaffold_16439	3991	261	65.3971
80	scaffold_1246	118487	7744	65.3574
81	scaffold_240	1720027	112297	65.2879
82	scaffold_810	392435	25554	65.1165
83	scaffold_598	675934	43456	64.2903
84	scaffold_550	798512	51234	64.1618
85	scaffold_32	4231331	270387	63.9012
86	scaffold_1394	78310	4971	63.4785
87	scaffold_767	447698	28354	63.3329
88	scaffold_1012	219382	13842	63.0954
89	scaffold_800	408152	25483	62.4351
90	scaffold_842	363200	22545	62.0732
91	scaffold_618	637532	39343	61.7114
92	scaffold_2538	17186	1043	60.6889
93	scaffold_2857	15106	916	60.6382
94	scaffold_302	1422072	83392	58.6412
95	scaffold_9707	12302	713	57.9581
96	scaffold_150	2279945	131149	57.5229
97	scaffold_15092	5885	338	57.4342
98	scaffold_870	336877	19300	57.2909
99	scaffold_10387	10092	578	57.2731
100	scaffold_1153	151180	8639	57.1438
101	scaffold_1487	61399	3505	57.0856
102	scaffold_11887	8437	473	56.0626
103	scaffold_444	1004042	55706	55.4817
104	scaffold_16221	4301	235	54.6385
105	scaffold_16579	3882	211	54.3534
106	scaffold_977	241221	13052	54.1081
107	scaffold_524	822809	44446	54.0174
108	scaffold_8177	38852	2086	53.6909
109	scaffold_497	871386	46476	53.3357
110	scaffold_3372	12192	649	53.2316
111	scaffold_12604	8056	423	52.5074
112	scaffold_4028	9548	495	51.8433
113	scaffold_1703	36329	1846	50.8134
114	scaffold_1499	60156	3051	50.7181
115	scaffold_75	3177608	160587	50.5371
116	scaffold_1765	32703	1647	50.3624
117	scaffold_7538	2002	100	49.95
118	scaffold_500	872662	43531	49.883
119	scaffold_18509	3134	156	49.7766
120	scaffold_714	510840	25338	49.6007
121	scaffold_1481	63922	3157	49.3883
122	scaffold_2226	20803	1026	49.3198
123	scaffold_2678	16091	789	49.0336
124	scaffold_2399	18748	919	49.0186
125	scaffold_263	1607869	78299	48.6974
126	scaffold_3077	14010	678	48.394
127	scaffold_12910	7897	382	48.3728
128	scaffold_15905	4342	206	47.4436
129	scaffold_14565	7530	356	47.2776
130	scaffold_926	309967	14531	46.8792
131	scaffold_3004	14452	677	46.8447
132	scaffold_3877	9993	468	46.8328
133	scaffold_8742	17182	798	46.444
134	scaffold_735	529025	24299	45.9317
135	scaffold_12241	8239	378	45.8794
136	scaffold_13514	7638	350	45.8235
137	scaffold_428	1029562	46828	45.4834
138	scaffold_9951	11125	490	44.0449
139	scaffold_9945	11185	490	43.8087
140	scaffold_877	329729	14267	43.2689
141	scaffold_14974	6202	268	43.2119
142	scaffold_14897	6520	278	42.638
143	scaffold_379	1168965	49770	42.5761
144	scaffold_889	312552	13274	42.4697
145	scaffold_13312	7769	324	41.7042
146	scaffold_892	314702	13124	41.7029
147	scaffold_913	292832	12075	41.2352
148	scaffold_16933	3687	151	40.9547
149	scaffold_1076	189647	7623	40.1957
150	scaffold_736	490652	19580	39.9061
151	scaffold_3813	10202	407	39.8941
152	scaffold_9358	13984	550	39.3307
153	scaffold_2447	18197	714	39.2372
154	scaffold_4315	8878	346	38.9727
155	scaffold_16841	4200	162	38.5714
156	scaffold_1425	72107	2778	38.5261
157	scaffold_16496	2544	98	38.522
158	scaffold_1567	70792	2710	38.2812
159	scaffold_9139	14793	565	38.1937
160	scaffold_1699	36478	1386	37.9955
161	scaffold_764	450208	16959	37.6693
162	scaffold_1055	198160	7408	37.3839
163	scaffold_4094	9395	351	37.3603
164	scaffold_8862	16487	614	37.2415
165	scaffold_2704	15933	593	37.2184
166	scaffold_899	320224	11912	37.199
167	scaffold_7076	2893	106	36.6402
168	scaffold_1482	62416	2286	36.6252
169	scaffold_13691	7581	274	36.143
170	scaffold_5237	7510	269	35.8189
171	scaffold_7367	2430	87	35.8025
172	scaffold_6261	4124	146	35.4025
173	scaffold_1728	35042	1225	34.9581
174	scaffold_10082	10653	368	34.5443
175	scaffold_994	242333	8350	34.4567
176	scaffold_270	1564123	53613	34.2767
177	scaffold_999	239335	8193	34.2324
178	scaffold_1474	84618	2850	33.6808
179	scaffold_3733	10453	349	33.3875
180	scaffold_2091	22669	745	32.8643
181	scaffold_1225	125974	4109	32.6178
182	scaffold_859	343864	11125	32.3529
183	scaffold_9777	11890	382	32.1278
184	scaffold_1137	158890	5044	31.7452
185	scaffold_5928	5263	166	31.5409
186	scaffold_6174	4393	138	31.4136
187	scaffold_4882	7975	250	31.348
188	scaffold_3254	12924	404	31.2597
189	scaffold_605	685670	21368	31.1637
190	scaffold_266	1615657	50060	30.9843
191	scaffold_3405	11947	363	30.3842
192	scaffold_1744	33917	1029	30.3388
193	scaffold_705	568390	17226	30.3067
194	scaffold_9338	14113	427	30.2558
195	scaffold_15366	5298	159	30.0113
196	scaffold_10267	10213	302	29.5702
197	scaffold_1369	102966	3035	29.4757
198	scaffold_2431	18369	541	29.4518
199	scaffold_3834	10124	297	29.3362
200	scaffold_18974	2990	87	29.097
201	scaffold_4872	7987	231	28.922
202	scaffold_14344	7407	212	28.6216
203	scaffold_9681	11952	342	28.6145
204	scaffold_10155	7729	221	28.5936
205	scaffold_11233	8991	257	28.5841
206	scaffold_16989	3659	104	28.4231
207	scaffold_2052	23272	660	28.3603
208	scaffold_16651	3833	108	28.1764
209	scaffold_591	691618	19369	28.0053
210	scaffold_2685	16040	446	27.8055
211	scaffold_5371	7361	204	27.7136
212	scaffold_15188	5644	155	27.4628
213	scaffold_4797	8090	220	27.1941
214	scaffold_15378	5317	144	27.0829
215	scaffold_16971	3669	98	26.7103
216	scaffold_15432	5301	141	26.5988
217	scaffold_16282	4129	108	26.1565
218	scaffold_4079	9423	244	25.8941
219	scaffold_1912	26757	681	25.4513
220	scaffold_7037	2928	73	24.9317
221	scaffold_3098	13917	342	24.5743
222	scaffold_18011	3420	84	24.5614
223	scaffold_4653	8301	203	24.4549
224	scaffold_652	584497	14196	24.2875
225	scaffold_12343	8196	199	24.2801
226	scaffold_2576	16833	407	24.1787
227	scaffold_1151	152215	3544	23.2829
228	scaffold_20052	2058	47	22.8377
229	scaffold_5430	7292	166	22.7647
230	scaffold_3854	10050	226	22.4876
231	scaffold_8454	24366	542	22.2441
232	scaffold_6074	4699	104	22.1324
233	scaffold_12260	8728	191	21.8836
234	scaffold_10624	9987	217	21.7282
235	scaffold_19480	2775	60	21.6216
236	scaffold_2064	23093	493	21.3485
237	scaffold_1591	66270	1409	21.2615
238	scaffold_1688	37354	793	21.2293
239	scaffold_494	924072	19600	21.2105
240	scaffold_1966	25150	531	21.1133
241	scaffold_16622	3858	81	20.9953
242	scaffold_9415	14012	292	20.8393
243	scaffold_1970	25003	519	20.7575
244	scaffold_4121	9339	193	20.666
245	scaffold_14905	6464	133	20.5755
246	scaffold_915	292301	5902	20.1915
247	scaffold_11028	9120	184	20.1754
248	scaffold_3161	13673	274	20.0395
249	scaffold_527	813203	16114	19.8155
250	scaffold_16591	3854	76	19.7198
251	scaffold_653	582801	11471	19.6825
252	scaffold_1160	149522	2888	19.3149
253	scaffold_11194	9059	171	18.8763
254	scaffold_623	624359	11772	18.8545
255	scaffold_3251	12960	242	18.6728
256	scaffold_9149	14758	275	18.634
257	scaffold_10049	10702	199	18.5947
258	scaffold_14815	6946	129	18.5718
259	scaffold_8983	15550	288	18.5209
260	scaffold_5136	7644	141	18.4458
261	scaffold_18115	3371	62	18.3922
262	scaffold_14149	7371	135	18.315
263	scaffold_2651	16304	297	18.2164
264	scaffold_16535	3907	71	18.1725
265	scaffold_3930	9846	177	17.9768
266	scaffold_16307	4118	74	17.9699
267	scaffold_2439	18275	328	17.948
268	scaffold_1997	24346	435	17.8674
269	scaffold_19047	3198	57	17.8236
270	scaffold_5729	6414	114	17.7736
271	scaffold_17108	3663	64	17.472
272	scaffold_8544	21323	369	17.3053
273	scaffold_9491	13487	233	17.2759
274	scaffold_298	1431333	24338	17.0037
275	scaffold_1470	65288	1105	16.925
276	scaffold_4843	8024	135	16.8245
277	scaffold_2388	18879	317	16.7911
278	scaffold_4072	9436	157	16.6384
279	scaffold_4197	9142	152	16.6266
280	scaffold_17390	3494	58	16.5999
281	scaffold_5848	5644	93	16.4777
282	scaffold_19014	2975	49	16.4706
283	scaffold_6334	3959	65	16.4183
284	scaffold_15737	4818	79	16.3968
285	scaffold_16112	4644	76	16.3652
286	scaffold_1800	30729	496	16.1411
287	scaffold_11055	9288	149	16.0422
288	scaffold_1143	156338	2486	15.9014
289	scaffold_17245	3656	58	15.8643
290	scaffold_2541	17123	271	15.8267
291	scaffold_1676	38336	606	15.8076
292	scaffold_8987	15672	246	15.6968
293	scaffold_7921	87635	1350	15.4048
294	scaffold_1831	29117	447	15.3519
295	scaffold_6731	3273	50	15.2765
296	scaffold_922	285115	4337	15.2114
297	scaffold_4245	9009	136	15.096
298	scaffold_502	884495	13243	14.9724
299	scaffold_602	668008	9886	14.7992
300	scaffold_8674	18979	279	14.7005
301	scaffold_483	903703	13116	14.5136
302	scaffold_10938	9242	134	14.499
303	scaffold_15559	5041	72	14.2829
304	scaffold_10284	10175	144	14.1523
305	scaffold_1234	147483	2073	14.0559
306	scaffold_2493	17607	246	13.9717
307	scaffold_11504	8704	120	13.7868
308	scaffold_5205	7559	104	13.7584
309	scaffold_19222	2626	36	13.7091
310	scaffold_8672	18194	249	13.6858
311	scaffold_331	1300141	17452	13.4232
312	scaffold_2707	15906	210	13.2026
313	scaffold_5767	6155	81	13.16
314	scaffold_1435	71050	935	13.1597
315	scaffold_3519	11348	149	13.1301
316	scaffold_3889	9957	129	12.9557
317	scaffold_2650	16306	210	12.8787
318	scaffold_4337	8831	113	12.7958
319	scaffold_13037	7840	99	12.6276
320	scaffold_4090	9399	118	12.5545
321	scaffold_2134	22005	276	12.5426
322	scaffold_17208	3619	45	12.4344
323	scaffold_8813	16753	207	12.356
324	scaffold_15983	4574	56	12.2431
325	scaffold_1760	32983	399	12.0971
326	scaffold_1972	24978	300	12.0106
327	scaffold_5717	6502	78	11.9963
328	scaffold_9667	12725	152	11.945
329	scaffold_2379	18941	225	11.879
330	scaffold_15512	5076	60	11.8203
331	scaffold_2470	17906	211	11.7838
332	scaffold_3049	14195	166	11.6943
333	scaffold_19174	2918	34	11.6518
334	scaffold_15276	5430	63	11.6022
335	scaffold_3944	9784	113	11.5495
336	scaffold_2548	17074	197	11.538
337	scaffold_1488	61388	706	11.5006
338	scaffold_18860	3359	38	11.3129
339	scaffold_8201	36049	407	11.2902
340	scaffold_18937	3012	34	11.2882
341	scaffold_1349	88719	995	11.2152
342	scaffold_3459	11691	129	11.0341
343	scaffold_13559	7619	84	11.0251
344	scaffold_12425	8153	89	10.9162
345	scaffold_6418	3794	41	10.8065
346	scaffold_8447	22871	247	10.7997
347	scaffold_11645	8671	93	10.7254
348	scaffold_2801	15402	165	10.7129
349	scaffold_9975	11058	117	10.5806
350	scaffold_7098	2854	30	10.5116
351	scaffold_15734	4450	46	10.3371
352	scaffold_1602	46360	479	10.3322
353	scaffold_10045	10874	112	10.2998
354	scaffold_3005	14452	148	10.2408
355	scaffold_9842	11442	117	10.2255
356	scaffold_9886	11455	117	10.2139
357	scaffold_9808	11666	119	10.2006
358	scaffold_3088	13939	142	10.1872
359	scaffold_7974	49442	501	10.1331
360	scaffold_3692	10580	107	10.1134
361	scaffold_14622	7126	72	10.1038
362	scaffold_17181	3580	36	10.0559
363	scaffold_17102	3608	36	9.97783
364	scaffold_18229	3320	33	9.93976
365	scaffold_2212	20917	206	9.84845
366	scaffold_10628	9977	98	9.82259
367	scaffold_1423	85638	836	9.76202
368	scaffold_1780	31890	311	9.75227
369	scaffold_15141	5284	51	9.65178
370	scaffold_3812	10203	98	9.60502
371	scaffold_6216	4269	41	9.60412
372	scaffold_19765	2509	24	9.56556
373	scaffold_3231	13198	125	9.47113
374	scaffold_4791	8093	76	9.39083
375	scaffold_20071	2030	19	9.35961
376	scaffold_17781	3357	31	9.23444
377	scaffold_16539	3909	36	9.20952
378	scaffold_18494	3160	29	9.17722
379	scaffold_11487	8856	81	9.14634
380	scaffold_13472	7737	70	9.04743
381	scaffold_8098	41450	375	9.04704
382	scaffold_989	246353	2228	9.04393
383	scaffold_3600	10953	99	9.03862
384	scaffold_4061	9470	85	8.97571
385	scaffold_10433	9387	84	8.94855
386	scaffold_13656	7628	68	8.91453
387	scaffold_16443	4040	36	8.91089
388	scaffold_12399	8166	72	8.81705
389	scaffold_9391	13964	123	8.80836
390	scaffold_5169	7609	67	8.80536
391	scaffold_2524	17389	153	8.79867
392	scaffold_3044	14230	125	8.78426
393	scaffold_18046	3310	29	8.76133
394	scaffold_12720	8061	70	8.68379
395	scaffold_12466	7213	62	8.59559
396	scaffold_3244	13042	111	8.51096
397	scaffold_17448	3543	30	8.4674
398	scaffold_13713	7563	63	8.33003
399	scaffold_1386	80482	666	8.27514
400	scaffold_5367	7365	60	8.14664
401	scaffold_1953	25621	207	8.07931
402	scaffold_1879	27920	223	7.98711
403	scaffold_1875	28056	224	7.98403
404	scaffold_2191	21185	169	7.97734
405	scaffold_19651	2638	21	7.96058
406	scaffold_19192	2909	23	7.9065
407	scaffold_14470	7266	57	7.84476
408	scaffold_13073	7821	60	7.67165
409	scaffold_15346	4441	34	7.65593
410	scaffold_5679	6751	51	7.55444
411	scaffold_12557	7622	56	7.34715
412	scaffold_6260	4124	30	7.27449
413	scaffold_2367	19138	139	7.26304
414	scaffold_6930	3051	22	7.21075
415	scaffold_3189	13496	96	7.11322
416	scaffold_18765	3112	22	7.06941
417	scaffold_10399	9930	70	7.04935
418	scaffold_15673	4867	34	6.98582
419	scaffold_17863	3332	23	6.90276
420	scaffold_16482	4093	28	6.84095
421	scaffold_2616	16540	113	6.83192
422	scaffold_10191	10505	71	6.75869
423	scaffold_19912	2233	15	6.71742
424	scaffold_5386	7346	49	6.6703
425	scaffold_434	1014537	6722	6.62568
426	scaffold_17844	3624	24	6.62252
427	scaffold_9243	14614	96	6.56904
428	scaffold_12600	8069	53	6.56835
429	scaffold_11318	8994	59	6.55993
430	scaffold_12670	8021	52	6.48298
431	scaffold_9506	13433	87	6.47659
432	scaffold_5440	7275	47	6.46048
433	scaffold_6877	3109	20	6.43294
434	scaffold_342	1277932	8172	6.39471
435	scaffold_2706	15923	101	6.34303
436	scaffold_9962	11193	70	6.25391
437	scaffold_8582	20589	128	6.21691
438	scaffold_16316	4158	25	6.01251
439	scaffold_8939	15671	93	5.93453
440	scaffold_3373	12172	72	5.91522
441	scaffold_9059	15187	89	5.86028
442	scaffold_9787	11818	69	5.83855
443	scaffold_2574	16837	98	5.82051
444	scaffold_3941	9813	57	5.80862
445	scaffold_5522	7157	41	5.72866
446	scaffold_15051	6000	34	5.66667
447	scaffold_8901	15402	87	5.64862
448	scaffold_116	2651451	14972	5.64672
449	scaffold_7117	2837	16	5.63976
450	scaffold_5279	7463	42	5.62776
451	scaffold_1498	60194	337	5.59856
452	scaffold_3177	13595	76	5.59029
453	scaffold_16311	4117	23	5.58659
454	scaffold_13975	7589	42	5.53433
455	scaffold_2095	22608	125	5.52902
456	scaffold_9977	11047	61	5.52186
457	scaffold_18579	3114	17	5.45922
458	scaffold_4555	8480	46	5.42453
459	scaffold_19682	2612	14	5.35988
460	scaffold_1740	34132	182	5.33224
461	scaffold_7511	2074	11	5.30376
462	scaffold_19800	2483	13	5.2356
463	scaffold_3212	13286	66	4.96764
464	scaffold_6289	4065	20	4.92005
465	scaffold_13795	7525	37	4.91694
466	scaffold_2402	18728	92	4.91243
467	scaffold_12331	8570	42	4.90082
468	scaffold_4336	8833	43	4.86811
469	scaffold_10867	9296	45	4.84079
470	scaffold_4403	8702	42	4.82648
471	scaffold_1938	25923	125	4.82197
472	scaffold_3922	9868	47	4.76287
473	scaffold_14353	7183	34	4.7334
474	scaffold_2335	19475	92	4.72401
475	scaffold_7312	2546	12	4.71328
476	scaffold_5238	7506	35	4.66294
477	scaffold_16592	3891	18	4.62606
478	scaffold_5990	4996	23	4.60368
479	scaffold_2521	17404	80	4.59664
480	scaffold_12567	8070	37	4.58488
481	scaffold_1204	155734	712	4.5719
482	scaffold_5269	7471	34	4.55093
483	scaffold_14795	7094	32	4.51085
484	scaffold_9580	12895	58	4.49787
485	scaffold_10529	9583	43	4.48711
486	scaffold_1679	38308	171	4.46382
487	scaffold_2531	17274	77	4.45757
488	scaffold_8874	16202	72	4.4439
489	scaffold_8608	19180	85	4.4317
490	scaffold_3057	14122	62	4.39031
491	scaffold_15006	6153	27	4.3881
492	scaffold_11473	8728	38	4.3538
493	scaffold_9756	11947	52	4.35256
494	scaffold_9079	15248	66	4.32844
495	scaffold_1711	55649	239	4.29478
496	scaffold_16440	3994	17	4.25638
497	scaffold_13159	7784	33	4.23947
498	scaffold_17451	3310	14	4.22961
499	scaffold_8814	16652	70	4.2037
500	scaffold_12696	8111	34	4.19184
501	scaffold_3319	12490	52	4.16333
502	scaffold_2570	16860	70	4.15184
503	scaffold_2301	19932	82	4.11399
504	scaffold_16567	3891	16	4.11205
505	scaffold_4995	7817	32	4.09364
506	scaffold_1746	33652	137	4.07108
507	scaffold_18390	3194	13	4.07013
508	scaffold_17541	3440	14	4.06977
509	scaffold_2467	17938	73	4.06957
510	scaffold_10280	10182	41	4.02671
511	scaffold_5723	6470	26	4.01855
512	scaffold_9853	11830	47	3.97295
513	scaffold_13272	7970	31	3.88959
514	scaffold_12816	8007	31	3.87161
515	scaffold_3148	13726	53	3.86129
516	scaffold_8228	37737	145	3.84238
517	scaffold_15364	5349	20	3.73902
518	scaffold_1965	25184	94	3.73253
519	scaffold_8109	39229	146	3.72174
520	scaffold_15284	5418	20	3.6914
521	scaffold_2543	17098	63	3.68464
522	scaffold_5754	6261	23	3.67353
523	scaffold_15186	3576	13	3.63535
524	scaffold_4867	7992	29	3.62863
525	scaffold_9513	11586	42	3.62506
526	scaffold_8482	23335	84	3.59974
527	scaffold_4305	8900	32	3.59551
528	scaffold_9815	11728	42	3.58117
529	scaffold_10521	10338	37	3.57903
530	scaffold_6329	3968	14	3.52823
531	scaffold_14037	7428	26	3.50027
532	scaffold_15660	5155	18	3.49176
533	scaffold_7406	2305	8	3.47072
534	scaffold_4413	8687	30	3.45344
535	scaffold_13979	7530	26	3.45286
536	scaffold_2891	14960	51	3.40909
537	scaffold_15409	5280	18	3.40909
538	scaffold_6752	3239	11	3.39611
539	scaffold_14253	7393	25	3.38158
540	scaffold_5799	5918	20	3.37952
541	scaffold_5106	7694	26	3.37926
542	scaffold_6059	4756	16	3.36417
543	scaffold_2633	16419	55	3.34978
544	scaffold_3137	13772	46	3.34011
545	scaffold_17205	3659	12	3.27958
546	scaffold_18763	3058	10	3.27011
547	scaffold_4035	9535	31	3.25118
548	scaffold_750	472662	1511	3.19679
549	scaffold_1162	145626	465	3.19311
550	scaffold_16889	3761	12	3.19064
551	scaffold_8477	23531	75	3.18728
552	scaffold_12091	8317	26	3.12613
553	scaffold_16743	3868	12	3.10238
554	scaffold_9036	15495	48	3.09777
555	scaffold_224	1728738	5342	3.09012
556	scaffold_6516	3619	11	3.03951
557	scaffold_3479	11571	35	3.0248
558	scaffold_8915	15830	47	2.96905
559	scaffold_9979	11179	33	2.95196
560	scaffold_20058	2041	6	2.93974
561	scaffold_13627	7590	22	2.89855
562	scaffold_10875	9346	27	2.88894
563	scaffold_9003	15609	45	2.88295
564	scaffold_4093	9395	27	2.87387
565	scaffold_1247	118271	338	2.85784
566	scaffold_9829	11635	33	2.83627
567	scaffold_297	1435088	4067	2.83397
568	scaffold_17979	3548	10	2.81849
569	scaffold_10360	10106	28	2.77063
570	scaffold_8699	18094	50	2.76335
571	scaffold_6056	4761	13	2.73052
572	scaffold_11901	8429	23	2.72867
573	scaffold_5800	5918	16	2.70362
574	scaffold_963	252463	681	2.69742
575	scaffold_16770	5191	14	2.69698
576	scaffold_11711	8561	23	2.6866
577	scaffold_489	909810	2429	2.66979
578	scaffold_16982	3761	10	2.65887
579	scaffold_16755	3777	10	2.6476
580	scaffold_2042	23454	62	2.64347
581	scaffold_6011	4928	13	2.63799
582	scaffold_16140	4172	11	2.63663
583	scaffold_3053	14172	37	2.61078
584	scaffold_3051	14175	37	2.61023
585	scaffold_5098	7699	20	2.59774
586	scaffold_10271	4238	11	2.59556
587	scaffold_17394	3493	9	2.57658
588	scaffold_548	777301	1998	2.57043
589	scaffold_18302	2726	7	2.56787
590	scaffold_2141	21843	56	2.56375
591	scaffold_3259	12876	33	2.56291
592	scaffold_11559	8592	22	2.56052
593	scaffold_2729	15760	40	2.53807
594	scaffold_1458	67840	170	2.5059
595	scaffold_19451	2797	7	2.50268
596	scaffold_1210	130152	324	2.4894
597	scaffold_19344	2836	7	2.46827
598	scaffold_16920	3690	9	2.43902
599	scaffold_20032	2071	5	2.41429
600	scaffold_10279	10375	25	2.40964
601	scaffold_13884	7490	18	2.4032
602	scaffold_6688	3334	8	2.39952
603	scaffold_9893	11744	28	2.3842
604	scaffold_15240	5518	13	2.35593
605	scaffold_9654	12662	29	2.29032
606	scaffold_6337	3958	9	2.27388
607	scaffold_18672	3085	7	2.26904
608	scaffold_9611	12401	28	2.25788
609	scaffold_9752	11978	27	2.25413
610	scaffold_9937	11219	25	2.22836
611	scaffold_376	1152649	2556	2.2175
612	scaffold_3728	10463	23	2.19822
613	scaffold_8499	22628	49	2.16546
614	scaffold_304	1409469	3052	2.16535
615	scaffold_12058	8338	18	2.15879
616	scaffold_15955	4660	10	2.14592
617	scaffold_16923	3742	8	2.13789
618	scaffold_19388	2823	6	2.1254
619	scaffold_4535	8506	18	2.11615
620	scaffold_3121	13821	29	2.09826
621	scaffold_854	350743	733	2.08985
622	scaffold_11500	9128	19	2.08151
623	scaffold_17698	3377	7	2.07285
624	scaffold_10121	10631	22	2.06942
625	scaffold_1786	31656	65	2.05332
626	scaffold_16042	4387	9	2.05152
627	scaffold_8530	20963	43	2.05123
628	scaffold_8946	15687	32	2.03991
629	scaffold_2742	15709	32	2.03705
630	scaffold_783	421595	858	2.03513
631	scaffold_328	1326055	2694	2.03159
632	scaffold_17630	3451	7	2.0284
633	scaffold_2230	20744	42	2.02468
634	scaffold_2814	15358	31	2.01849
635	scaffold_15672	5009	10	1.99641
636	scaffold_20087	2009	4	1.99104
637	scaffold_55	3659903	7285	1.99049
638	scaffold_2347	19295	38	1.96942
639	scaffold_3644	10785	21	1.94715
640	scaffold_8598	20771	40	1.92576
641	scaffold_2735	15721	30	1.90828
642	scaffold_7889	125305	238	1.89937
643	scaffold_6825	3164	6	1.89633
644	scaffold_18370	3175	6	1.88976
645	scaffold_1873	28067	53	1.88834
646	scaffold_6038	4824	9	1.86567
647	scaffold_18220	3226	6	1.85989
648	scaffold_16739	3779	7	1.85234
649	scaffold_19566	2704	5	1.84911
650	scaffold_3325	12445	23	1.84813
651	scaffold_8546	21232	39	1.83685
652	scaffold_3597	10959	20	1.82498
653	scaffold_19564	2740	5	1.82482
654	scaffold_2544	17093	31	1.81361
655	scaffold_9413	13823	25	1.80858
656	scaffold_9062	15094	27	1.78879
657	scaffold_2851	15123	27	1.78536
658	scaffold_4970	7844	14	1.7848
659	scaffold_7134	2815	5	1.7762
660	scaffold_4216	9080	16	1.76211
661	scaffold_2658	16252	28	1.72286
662	scaffold_2397	18786	32	1.7034
663	scaffold_6257	4135	7	1.69287
664	scaffold_17191	3580	6	1.67598
665	scaffold_8517	21858	36	1.64699
666	scaffold_4513	8543	14	1.63877
667	scaffold_10106	10595	17	1.60453
668	scaffold_9421	13751	22	1.59988
669	scaffold_11061	9388	15	1.59778
670	scaffold_5977	5036	8	1.58856
671	scaffold_5201	7565	12	1.58625
672	scaffold_3659	10734	17	1.58375
673	scaffold_18431	3174	5	1.5753
674	scaffold_12149	8292	13	1.56778
675	scaffold_5	6532643	10111	1.54777
676	scaffold_5719	6497	10	1.53917
677	scaffold_3718	10498	16	1.5241
678	scaffold_5464	7244	11	1.5185
679	scaffold_2797	15435	23	1.49012
680	scaffold_16388	4048	6	1.48221
681	scaffold_11403	8775	13	1.48148
682	scaffold_2780	15534	23	1.48062
683	scaffold_13809	7520	11	1.46277
684	scaffold_17732	3421	5	1.46156
685	scaffold_9191	14537	21	1.44459
686	scaffold_3117	13845	20	1.44456
687	scaffold_13616	6925	10	1.44404
688	scaffold_5124	7666	11	1.43491
689	scaffold_6014	4905	7	1.42712
690	scaffold_14962	6319	9	1.42428
691	scaffold_9581	12825	18	1.40351
692	scaffold_7976	47866	67	1.39974
693	scaffold_7473	2144	3	1.39925
694	scaffold_19124	2933	4	1.36379
695	scaffold_604	682130	927	1.35898
696	scaffold_8461	24634	33	1.33961
697	scaffold_12308	8221	11	1.33804
698	scaffold_3021	14350	19	1.32404
699	scaffold_9637	12921	17	1.31569
700	scaffold_3876	9994	13	1.30078
701	scaffold_7930	74085	95	1.28231
702	scaffold_10025	10923	14	1.2817
703	scaffold_11630	8614	11	1.27699
704	scaffold_4075	9430	12	1.27253
705	scaffold_129	2460536	3104	1.26151
706	scaffold_4902	7943	10	1.25897
707	scaffold_9407	7167	9	1.25576
708	scaffold_15209	5577	7	1.25516
709	scaffold_8737	17528	22	1.25513
710	scaffold_14532	7190	9	1.25174
711	scaffold_14486	7222	9	1.24619
712	scaffold_317	1352055	1684	1.24551
713	scaffold_1713	35734	44	1.23132
714	scaffold_9399	13848	17	1.22761
715	scaffold_3100	13903	17	1.22276
716	scaffold_9359	14909	18	1.20732
717	scaffold_197	1862094	2228	1.1965
718	scaffold_16075	4194	5	1.19218
719	scaffold_10364	10130	12	1.1846
720	scaffold_16122	4289	5	1.16577
721	scaffold_3763	10342	12	1.16032
722	scaffold_19707	2586	3	1.16009
723	scaffold_6194	4320	5	1.15741
724	scaffold_1758	33165	38	1.14579
725	scaffold_6152	4445	5	1.12486
726	scaffold_2053	23256	26	1.11799
727	scaffold_537	789864	883	1.11791
728	scaffold_692	540494	604	1.1175
729	scaffold_19688	2685	3	1.11732
730	scaffold_9134	14360	16	1.11421
731	scaffold_8730	17161	19	1.10716
732	scaffold_12447	8143	9	1.10524
733	scaffold_8428	25447	28	1.10033
734	scaffold_17119	3649	4	1.09619
735	scaffold_15872	4613	5	1.08389
736	scaffold_11003	9235	10	1.08284
737	scaffold_1099	315732	339	1.0737
738	scaffold_262	1595737	1708	1.07035
739	scaffold_3777	10295	11	1.06848
740	scaffold_759	459289	486	1.05816
741	scaffold_15159	5697	6	1.05319
742	scaffold_15139	5744	6	1.04457
743	scaffold_6390	3844	4	1.04058
744	scaffold_5097	7703	8	1.03856
745	scaffold_98	2857335	2947	1.03138
746	scaffold_17192	2909	3	1.03128
747	scaffold_7047	2917	3	1.02845
748	scaffold_1956	25441	26	1.02197
749	scaffold_6012	4918	5	1.01667
750	scaffold_18945	3000	3	1
751	scaffold_7527	2020	2	0.990099
752	scaffold_282	1501040	1476	0.983318
753	scaffold_7516	2046	2	0.977517
754	scaffold_2255	20495	20	0.975848
755	scaffold_18693	3079	3	0.974342
756	scaffold_15594	4160	4	0.961538
757	scaffold_15045	6264	6	0.957854
758	scaffold_18670	3134	3	0.957243
759	scaffold_344	1283869	1225	0.954147
760	scaffold_12411	8388	8	0.953743
761	scaffold_11983	8389	8	0.95363
762	scaffold_125	2538794	2412	0.950057
763	scaffold_18422	3164	3	0.948167
764	scaffold_8662	19001	18	0.947319
765	scaffold_10129	3169	3	0.946671
766	scaffold_620	630425	584	0.926359
767	scaffold_6187	4344	4	0.92081
768	scaffold_10586	9844	9	0.914262
769	scaffold_10487	9913	9	0.907899
770	scaffold_6151	4447	4	0.899483
771	scaffold_10373	10020	9	0.898204
772	scaffold_13093	7814	7	0.895828
773	scaffold_13586	7938	7	0.881834
774	scaffold_17600	3426	3	0.875657
775	scaffold_8121	40291	35	0.86868
776	scaffold_8436	25329	22	0.86857
777	scaffold_551	792264	688	0.868397
778	scaffold_3735	10452	9	0.861079
779	scaffold_1379	81563	70	0.858232
780	scaffold_5816	5851	5	0.854555
781	scaffold_11756	5881	5	0.850196
782	scaffold_1939	25907	22	0.849191
783	scaffold_756	464297	393	0.846441
784	scaffold_19842	2395	2	0.835073
785	scaffold_5782	6012	5	0.83167
786	scaffold_2751	15657	13	0.8303
787	scaffold_14451	7245	6	0.828157
788	scaffold_15728	4839	4	0.826617
789	scaffold_17086	3652	3	0.821468
790	scaffold_2546	17087	14	0.819336
791	scaffold_337	1286505	1054	0.819274
792	scaffold_14094	7406	6	0.810154
793	scaffold_5759	6228	5	0.802826
794	scaffold_14140	7484	6	0.80171
795	scaffold_13853	7503	6	0.79968
796	scaffold_19740	2542	2	0.786782
797	scaffold_9656	12760	10	0.783699
798	scaffold_9021	14072	11	0.781694
799	scaffold_16649	3838	3	0.781657
800	scaffold_3796	10243	8	0.781021
801	scaffold_14904	6465	5	0.773395
802	scaffold_10311	10349	8	0.773022
803	scaffold_292	1473500	1137	0.771632
804	scaffold_10326	10418	8	0.767902
805	scaffold_1930	26077	20	0.766959
806	scaffold_9588	11802	9	0.762583
807	scaffold_7934	71132	54	0.759152
808	scaffold_12783	7963	6	0.753485
809	scaffold_9164	14686	11	0.749013
810	scaffold_7231	2698	2	0.74129
811	scaffold_8591	21603	16	0.740638
812	scaffold_7221	2706	2	0.739098
813	scaffold_7213	2717	2	0.736106
814	scaffold_8535	21840	16	0.732601
815	scaffold_16325	4096	3	0.732422
816	scaffold_9998	10933	8	0.73173
817	scaffold_10675	9635	7	0.726518
818	scaffold_7171	2774	2	0.720981
819	scaffold_3554	11144	8	0.717875
820	scaffold_2442	18248	13	0.712407
821	scaffold_1864	28264	20	0.707614
822	scaffold_16215	4251	3	0.705716
823	scaffold_11700	8622	6	0.695894
824	scaffold_4440	8651	6	0.693561
825	scaffold_11818	8678	6	0.691404
826	scaffold_12110	8702	6	0.689497
827	scaffold_19209	2904	2	0.688705
828	scaffold_15099	5871	4	0.681315
829	scaffold_148	2310166	1564	0.677008
830	scaffold_5313	7424	5	0.673491
831	scaffold_19007	2970	2	0.673401
832	scaffold_2637	16394	11	0.670977
833	scaffold_13994	7534	5	0.663658
834	scaffold_9108	15128	10	0.661026
835	scaffold_18874	3027	2	0.66072
836	scaffold_632	615636	401	0.651359
837	scaffold_565	739197	481	0.650706
838	scaffold_3111	13876	9	0.648602
839	scaffold_11108	9437	6	0.635795
840	scaffold_18466	3150	2	0.634921
841	scaffold_18441	3155	2	0.633914
842	scaffold_18395	3167	2	0.631512
843	scaffold_63	3364780	2121	0.630353
844	scaffold_6055	4766	3	0.629459
845	scaffold_15956	4768	3	0.629195
846	scaffold_18290	3202	2	0.62461
847	scaffold_18278	3234	2	0.618429
848	scaffold_4801	8087	5	0.618276
849	scaffold_18288	3237	2	0.617856
850	scaffold_10557	9733	6	0.616459
851	scaffold_347	1325776	809	0.610209
852	scaffold_14929	6569	4	0.608921
853	scaffold_10459	9870	6	0.607903
854	scaffold_14669	3292	2	0.607533
855	scaffold_1792	31331	19	0.606428
856	scaffold_18002	3298	2	0.606428
857	scaffold_9947	11548	7	0.606166
858	scaffold_3222	13230	8	0.604686
859	scaffold_17943	3310	2	0.60423
860	scaffold_18087	3320	2	0.60241
861	scaffold_12086	8318	5	0.601106
862	scaffold_17848	3334	2	0.59988
863	scaffold_2155	21675	13	0.599769
864	scaffold_15560	5009	3	0.598922
865	scaffold_11949	8409	5	0.594601
866	scaffold_11775	8497	5	0.588443
867	scaffold_6610	3428	2	0.583431
868	scaffold_14836	6880	4	0.581395
869	scaffold_5649	6903	4	0.579458
870	scaffold_17417	3476	2	0.575374
871	scaffold_6574	3486	2	0.573723
872	scaffold_17355	3508	2	0.570125
873	scaffold_17344	3511	2	0.569638
874	scaffold_17240	3553	2	0.562905
875	scaffold_17309	3622	2	0.552181
876	scaffold_11205	9091	5	0.549995
877	scaffold_1228	125591	69	0.549402
878	scaffold_754	465650	255	0.547622
879	scaffold_16947	3684	2	0.542888
880	scaffold_1755	33211	18	0.541989
881	scaffold_180	2057970	1109	0.538881
882	scaffold_38	3962478	2135	0.538804
883	scaffold_16954	3720	2	0.537634
884	scaffold_14234	7483	4	0.534545
885	scaffold_15229	5628	3	0.533049
886	scaffold_10866	9397	5	0.532085
887	scaffold_2869	15066	8	0.530997
888	scaffold_713	579890	307	0.529411
889	scaffold_8255	38045	20	0.525693
890	scaffold_16674	3807	2	0.525348
891	scaffold_5159	7621	4	0.524866
892	scaffold_1010	221163	116	0.5245
893	scaffold_761	457021	239	0.522952
894	scaffold_614	644273	334	0.518414
895	scaffold_9838	9669	5	0.517117
896	scaffold_13069	7824	4	0.511247
897	scaffold_1893	27483	14	0.509406
898	scaffold_4944	7886	4	0.507228
899	scaffold_1948	25680	13	0.506231
900	scaffold_12797	7960	4	0.502513
901	scaffold_10415	9959	5	0.502058
902	scaffold_10419	9975	5	0.501253
903	scaffold_8913	16080	8	0.497512
904	scaffold_1330	94504	47	0.497333
905	scaffold_12465	8133	4	0.491823
906	scaffold_1399	77377	38	0.491102
907	scaffold_15773	4084	2	0.489716
908	scaffold_14997	6189	3	0.484731
909	scaffold_4638	8331	4	0.480134
910	scaffold_20009	2095	1	0.477327
911	scaffold_2946	14682	7	0.476774
912	scaffold_600	679753	324	0.476644
913	scaffold_16541	4211	2	0.474947
914	scaffold_7483	2120	1	0.471698
915	scaffold_8630	16988	8	0.470921
916	scaffold_8246	36450	17	0.466392
917	scaffold_4438	8652	4	0.462321
918	scaffold_5713	6534	3	0.459137
919	scaffold_2513	17449	8	0.458479
920	scaffold_2803	15397	7	0.454634
921	scaffold_19929	2209	1	0.452694
922	scaffold_9016	15472	7	0.45243
923	scaffold_4288	8925	4	0.448179
924	scaffold_16038	4479	2	0.446528
925	scaffold_6135	4494	2	0.445038
926	scaffold_4212	9089	4	0.440092
927	scaffold_421	1087478	478	0.439549
928	scaffold_11059	9168	4	0.4363
929	scaffold_5648	6919	3	0.433589
930	scaffold_332	1312156	567	0.432113
931	scaffold_7402	2319	1	0.43122
932	scaffold_14767	7000	3	0.428571
933	scaffold_15848	4671	2	0.428174
934	scaffold_48	3749874	1590	0.424014
935	scaffold_4052	9489	4	0.421541
936	scaffold_7383	2386	1	0.419111
937	scaffold_14442	7255	3	0.413508
938	scaffold_3966	9721	4	0.41148
939	scaffold_2939	14712	6	0.40783
940	scaffold_1372	83506	34	0.407156
941	scaffold_1088	184466	75	0.406579
942	scaffold_6007	4941	2	0.404776
943	scaffold_3338	12369	5	0.404236
944	scaffold_15710	4953	2	0.403796
945	scaffold_1033	208052	83	0.398939
946	scaffold_13698	7571	3	0.396249
947	scaffold_762	452039	179	0.395984
948	scaffold_9072	15206	6	0.394581
949	scaffold_1874	28060	11	0.392017
950	scaffold_19718	2572	1	0.388802
951	scaffold_15463	5151	2	0.388274
952	scaffold_18794	2587	1	0.386548
953	scaffold_1011	220820	85	0.384929
954	scaffold_11705	7815	3	0.383877
955	scaffold_8949	15668	6	0.382946
956	scaffold_3241	13069	5	0.382585
957	scaffold_7929	73470	28	0.381108
958	scaffold_393	1140474	431	0.377913
959	scaffold_8386	31756	12	0.377881
960	scaffold_15218	5329	2	0.375305
961	scaffold_958	286632	107	0.373301
962	scaffold_12658	8074	3	0.371563
963	scaffold_531	848677	314	0.369988
964	scaffold_15314	5425	2	0.368664
965	scaffold_15308	5432	2	0.368189
966	scaffold_50	3733725	1366	0.365854
967	scaffold_15303	5480	2	0.364964
968	scaffold_15355	5545	2	0.360685
969	scaffold_9296	13875	5	0.36036
970	scaffold_9355	13896	5	0.359816
971	scaffold_2328	19557	7	0.357928
972	scaffold_7143	2803	1	0.356761
973	scaffold_2319	19642	7	0.356379
974	scaffold_1313	101078	36	0.356161
975	scaffold_17442	2811	1	0.355745
976	scaffold_11930	8466	3	0.354359
977	scaffold_19389	2822	1	0.354359
978	scaffold_11702	8569	3	0.350099
979	scaffold_19313	2858	1	0.349895
980	scaffold_11673	8591	3	0.349203
981	scaffold_4476	8593	3	0.349121
982	scaffold_7982	48936	17	0.347393
983	scaffold_19254	2879	1	0.347343
984	scaffold_19198	2908	1	0.343879
985	scaffold_29	4484674	1538	0.342946
986	scaffold_19167	2916	1	0.342936
987	scaffold_19156	2922	1	0.342231
988	scaffold_15243	5883	2	0.339963
989	scaffold_9645	11833	4	0.338038
990	scaffold_2466	17942	6	0.334411
991	scaffold_4244	9010	3	0.332963
992	scaffold_6969	3011	1	0.332116
993	scaffold_10226	6045	2	0.330852
994	scaffold_4217	9076	3	0.330542
995	scaffold_19031	3048	1	0.328084
996	scaffold_2822	15308	5	0.326627
997	scaffold_1605	46177	15	0.324837
998	scaffold_341	1316716	424	0.322013
999	scaffold_10838	9344	3	0.321062
1000	scaffold_10825	9355	3	0.320684
1001	scaffold_2756	15643	5	0.319632
1002	scaffold_1449	68863	22	0.319475
1003	scaffold_18507	3140	1	0.318471
1004	scaffold_8401	28264	9	0.318426
1005	scaffold_10983	9476	3	0.316589
1006	scaffold_19027	3159	1	0.316556
1007	scaffold_6815	3175	1	0.314961
1008	scaffold_6799	3190	1	0.31348
1009	scaffold_18315	3198	1	0.312695
1010	scaffold_6737	3263	1	0.306466
1011	scaffold_8875	16328	5	0.306222
1012	scaffold_13105	3268	1	0.305998
1013	scaffold_809	408986	125	0.305634
1014	scaffold_18069	3306	1	0.30248
1015	scaffold_199	1857820	561	0.301967
1016	scaffold_17918	3316	1	0.301568
1017	scaffold_3886	9962	3	0.301144
1018	scaffold_17645	3398	1	0.294291
1019	scaffold_2554	17012	5	0.29391
1020	scaffold_6617	3419	1	0.292483
1021	scaffold_1317	99188	29	0.292374
1022	scaffold_10261	10264	3	0.292284
1023	scaffold_17558	3431	1	0.29146
1024	scaffold_1408	75833	22	0.290111
1025	scaffold_8096	41630	12	0.288254
1026	scaffold_5643	6941	2	0.288143
1027	scaffold_17223	3473	1	0.287936
1028	scaffold_1285	107931	31	0.287221
1029	scaffold_17802	3490	1	0.286533
1030	scaffold_3707	10538	3	0.284684
1031	scaffold_14705	7043	2	0.28397
1032	scaffold_334	1293543	367	0.283717
1033	scaffold_17666	3525	1	0.283688
1034	scaffold_17281	3534	1	0.282965
1035	scaffold_17251	3546	1	0.282008
1036	scaffold_493	881340	247	0.280255
1037	scaffold_14607	7142	2	0.280034
1038	scaffold_16937	3582	1	0.279174
1039	scaffold_17444	3585	1	0.27894
1040	scaffold_17159	3586	1	0.278862
1041	scaffold_8686	18045	5	0.277085
1042	scaffold_14538	7231	2	0.276587
1043	scaffold_3001	14465	4	0.27653
1044	scaffold_17668	3632	1	0.27533
1045	scaffold_17695	3636	1	0.275028
1046	scaffold_2975	14572	4	0.274499
1047	scaffold_3601	10947	3	0.274048
1048	scaffold_17000	3655	1	0.273598
1049	scaffold_17142	3682	1	0.271592
1050	scaffold_8626	18425	5	0.27137
1051	scaffold_13558	7374	2	0.271223
1052	scaffold_9178	14782	4	0.270599
1053	scaffold_11170	7430	2	0.269179
1054	scaffold_13968	7461	2	0.268061
1055	scaffold_13947	7465	2	0.267917
1056	scaffold_2893	14946	4	0.26763
1057	scaffold_16857	3740	1	0.26738
1058	scaffold_8505	22546	6	0.266123
1059	scaffold_16416	3761	1	0.265887
1060	scaffold_13794	7529	2	0.26564
1061	scaffold_13782	7534	2	0.265463
1062	scaffold_1456	67891	18	0.265131
1063	scaffold_16726	3788	1	0.263992
1064	scaffold_9895	11376	3	0.263713
1065	scaffold_6424	3792	1	0.263713
1066	scaffold_505	862435	226	0.262049
1067	scaffold_1292	106889	28	0.261954
1068	scaffold_13280	7729	2	0.258766
1069	scaffold_9848	11699	3	0.256432
1070	scaffold_9723	7811	2	0.256049
1071	scaffold_4985	7826	2	0.255558
1072	scaffold_6354	3914	1	0.255493
1073	scaffold_16580	3935	1	0.25413
1074	scaffold_274	1542810	392	0.254082
1075	scaffold_2	7803671	1982	0.253983
1076	scaffold_817	383433	97	0.252978
1077	scaffold_16132	3966	1	0.252143
1078	scaffold_3407	11941	3	0.251235
1079	scaffold_4880	7975	2	0.250784
1080	scaffold_2697	15960	4	0.250627
1081	scaffold_6315	4001	1	0.249938
1082	scaffold_6307	4013	1	0.24919
1083	scaffold_4837	8032	2	0.249004
1084	scaffold_15605	4032	1	0.248016
1085	scaffold_16392	4036	1	0.24777
1086	scaffold_206	1822671	451	0.247439
1087	scaffold_4738	8171	2	0.244768
1088	scaffold_11515	8185	2	0.244349
1089	scaffold_15653	4099	1	0.243962
1090	scaffold_9708	12384	3	0.242248
1091	scaffold_6259	4130	1	0.242131
1092	scaffold_6258	4132	1	0.242014
1093	scaffold_12168	8276	2	0.241663
1094	scaffold_4668	8277	2	0.241633
1095	scaffold_416	1049278	253	0.241118
1096	scaffold_3303	12553	3	0.238987
1097	scaffold_8805	16759	4	0.238678
1098	scaffold_4600	8401	2	0.238067
1099	scaffold_8832	16868	4	0.237135
1100	scaffold_6228	4229	1	0.236463
1101	scaffold_807	395048	92	0.232883
1102	scaffold_11724	8627	2	0.23183
1103	scaffold_11928	8662	2	0.230894
1104	scaffold_2150	21747	5	0.229917
1105	scaffold_4383	8743	2	0.228754
1106	scaffold_11417	8764	2	0.228206
1107	scaffold_16048	4385	1	0.22805
1108	scaffold_11406	8812	2	0.226963
1109	scaffold_2485	17696	4	0.22604
1110	scaffold_490	885211	200	0.225935
1111	scaffold_11211	8935	2	0.223839
1112	scaffold_4285	8938	2	0.223764
1113	scaffold_11168	8982	2	0.222668
1114	scaffold_2456	18055	4	0.221545
1115	scaffold_1262	113247	25	0.220756
1116	scaffold_9462	13629	3	0.220119
1117	scaffold_3	7514772	1649	0.219434
1118	scaffold_16049	4571	1	0.218771
1119	scaffold_8802	13836	3	0.216826
1120	scaffold_3091	13924	3	0.215455
1121	scaffold_3093	13924	3	0.215455
1122	scaffold_15620	4660	1	0.214592
1123	scaffold_8221	37351	8	0.214184
1124	scaffold_15751	4670	1	0.214133
1125	scaffold_6077	4694	1	0.213038
1126	scaffold_8668	18808	4	0.212675
1127	scaffold_176	2068433	439	0.212238
1128	scaffold_2029	23703	5	0.210944
1129	scaffold_9144	14404	3	0.208275
1130	scaffold_10669	9654	2	0.207168
1131	scaffold_9218	14509	3	0.206768
1132	scaffold_919	287268	59	0.205383
1133	scaffold_521	846519	173	0.204366
1134	scaffold_10591	9819	2	0.203687
1135	scaffold_3913	9906	2	0.201898
1136	scaffold_3892	9949	2	0.201025
1137	scaffold_15742	4999	1	0.20004
1138	scaffold_15583	5036	1	0.19857
1139	scaffold_9091	15225	3	0.197044
1140	scaffold_8877	15283	3	0.196297
1141	scaffold_172	2091841	410	0.196
1142	scaffold_3804	10219	2	0.195714
1143	scaffold_1051	219716	43	0.195707
1144	scaffold_2258	20477	4	0.195341
1145	scaffold_9011	15468	3	0.193949
1146	scaffold_9955	10516	2	0.190186
1147	scaffold_10135	10625	2	0.188235
1148	scaffold_1777	31978	6	0.187629
1149	scaffold_2652	16297	3	0.184083
1150	scaffold_194	1889690	346	0.183099
1151	scaffold_3582	11018	2	0.181521
1152	scaffold_15239	5512	1	0.181422
1153	scaffold_3576	11053	2	0.180946
1154	scaffold_67	3331675	601	0.18039
1155	scaffold_10056	11092	2	0.18031
1156	scaffold_1460	67112	12	0.178806
1157	scaffold_966	252168	45	0.178452
1158	scaffold_15203	5646	1	0.177117
1159	scaffold_15202	5647	1	0.177085
1160	scaffold_3526	11297	2	0.177038
1161	scaffold_708	539492	95	0.176092
1162	scaffold_1337	92077	16	0.173768
1163	scaffold_1603	46320	8	0.172712
1164	scaffold_15382	5791	1	0.172682
1165	scaffold_5820	5839	1	0.171262
1166	scaffold_2497	17548	3	0.17096
1167	scaffold_8758	17574	3	0.170707
1168	scaffold_1387	158361	27	0.170497
1169	scaffold_5812	5869	1	0.170387
1170	scaffold_15162	5886	1	0.169895
1171	scaffold_1545	53136	9	0.169377
1172	scaffold_11050	5905	1	0.169348
1173	scaffold_5797	5940	1	0.16835
1174	scaffold_5790	5966	1	0.167616
1175	scaffold_1708	35918	6	0.167047
1176	scaffold_1279	109873	18	0.163826
1177	scaffold_1185	147112	24	0.163141
1178	scaffold_644	589878	95	0.16105
1179	scaffold_14958	6238	1	0.160308
1180	scaffold_1127	163164	26	0.159349
1181	scaffold_245	1657468	264	0.159279
1182	scaffold_9662	12645	2	0.158165
1183	scaffold_9647	12667	2	0.157891
1184	scaffold_9686	12674	2	0.157803
1185	scaffold_14938	6353	1	0.157406
1186	scaffold_798	426452	67	0.15711
1187	scaffold_3276	12744	2	0.156937
1188	scaffold_315	1380415	216	0.156475
1189	scaffold_5716	6510	1	0.15361
1190	scaffold_1361	85973	13	0.15121
1191	scaffold_5683	6733	1	0.148522
1192	scaffold_2279	20280	3	0.147929
1193	scaffold_9484	13532	2	0.147798
1194	scaffold_1455	67923	10	0.147226
1195	scaffold_173	2086552	307	0.147133
1196	scaffold_8561	20640	3	0.145349
1197	scaffold_8592	20701	3	0.144921
1198	scaffold_13803	6913	1	0.144655
1199	scaffold_9459	13833	2	0.144582
1200	scaffold_3096	13920	2	0.143678
1201	scaffold_9206	13990	2	0.142959
1202	scaffold_14773	7007	1	0.142714
1203	scaffold_14831	7022	1	0.14241
1204	scaffold_1071	189789	27	0.142263
1205	scaffold_14814	7054	1	0.141764
1206	scaffold_14670	7086	1	0.141123
1207	scaffold_9473	14217	2	0.140677
1208	scaffold_990	234678	33	0.140618
1209	scaffold_5515	7171	1	0.139451
1210	scaffold_3014	14400	2	0.138889
1211	scaffold_9242	14407	2	0.138821
1212	scaffold_14473	7229	1	0.138332
1213	scaffold_5461	7245	1	0.138026
1214	scaffold_126	2565015	353	0.137621
1215	scaffold_5416	7309	1	0.136818
1216	scaffold_5401	7330	1	0.136426
1217	scaffold_5397	7333	1	0.13637
1218	scaffold_2133	22012	3	0.136289
1219	scaffold_9161	14690	2	0.136147
1220	scaffold_14207	7360	1	0.13587
1221	scaffold_9151	14759	2	0.135511
1222	scaffold_12179	7381	1	0.135483
1223	scaffold_14066	7414	1	0.13488
1224	scaffold_2908	14860	2	0.13459
1225	scaffold_13904	7497	1	0.133387
1226	scaffold_5241	7499	1	0.133351
1227	scaffold_8392	30020	4	0.133245
1228	scaffold_9074	15091	2	0.132529
1229	scaffold_13720	7558	1	0.13231
1230	scaffold_13703	7567	1	0.132153
1231	scaffold_8973	15148	2	0.132031
1232	scaffold_8654	15207	2	0.131518
1233	scaffold_13458	7659	1	0.130565
1234	scaffold_13490	7660	1	0.130548
1235	scaffold_13422	7672	1	0.130344
1236	scaffold_13898	7674	1	0.13031
1237	scaffold_2065	23065	3	0.130067
1238	scaffold_13328	7711	1	0.129685
1239	scaffold_5084	7714	1	0.129634
1240	scaffold_9636	7752	1	0.128999
1241	scaffold_5044	7771	1	0.128684
1242	scaffold_13185	7773	1	0.12865
1243	scaffold_13222	7800	1	0.128205
1244	scaffold_13214	7812	1	0.128008
1245	scaffold_4993	7818	1	0.12791
1246	scaffold_4987	7823	1	0.127828
1247	scaffold_4981	7829	1	0.12773
1248	scaffold_13008	7852	1	0.127356
1249	scaffold_13132	7883	1	0.126855
1250	scaffold_4938	7891	1	0.126727
1251	scaffold_12923	7894	1	0.126678
1252	scaffold_4936	7894	1	0.126678
1253	scaffold_2028	23707	3	0.126545
1254	scaffold_4921	7919	1	0.126279
1255	scaffold_4898	7952	1	0.125755
1256	scaffold_4889	7961	1	0.125612
1257	scaffold_4874	7987	1	0.125203
1258	scaffold_4871	7988	1	0.125188
1259	scaffold_12808	7998	1	0.125031
1260	scaffold_1661	39997	5	0.125009
1261	scaffold_370	1176270	147	0.124971
1262	scaffold_12664	8023	1	0.124642
1263	scaffold_4806	8079	1	0.123778
1264	scaffold_12568	8083	1	0.123716
1265	scaffold_12534	8098	1	0.123487
1266	scaffold_12504	8106	1	0.123365
1267	scaffold_4763	8131	1	0.122986
1268	scaffold_1579	48922	6	0.122644
1269	scaffold_944	270512	33	0.121991
1270	scaffold_12276	8234	1	0.121448
1271	scaffold_8884	16492	2	0.121271
1272	scaffold_13033	8249	1	0.121227
1273	scaffold_8425	24758	3	0.121173
1274	scaffold_4659	8296	1	0.12054
1275	scaffold_12208	8308	1	0.120366
1276	scaffold_12097	8316	1	0.12025
1277	scaffold_927	283176	34	0.120067
1278	scaffold_1340	99961	12	0.120047
1279	scaffold_2596	16675	2	0.11994
1280	scaffold_10493	8340	1	0.119904
1281	scaffold_12444	8344	1	0.119847
1282	scaffold_4630	8350	1	0.11976
1283	scaffold_12033	8359	1	0.119632
1284	scaffold_12187	8396	1	0.119104
1285	scaffold_8827	16824	2	0.118878
1286	scaffold_8798	16842	2	0.118751
1287	scaffold_11865	8454	1	0.118287
1288	scaffold_11752	8467	1	0.118106
1289	scaffold_2562	16938	2	0.118078
1290	scaffold_11891	8536	1	0.117151
1291	scaffold_12485	8556	1	0.116877
1292	scaffold_4482	8579	1	0.116564
1293	scaffold_18	5388892	626	0.116165
1294	scaffold_11708	8618	1	0.116036
1295	scaffold_1241	121374	14	0.115346
1296	scaffold_4418	8681	1	0.115194
1297	scaffold_965	252267	29	0.114958
1298	scaffold_11773	8705	1	0.114877
1299	scaffold_8625	17432	2	0.114732
1300	scaffold_11471	8728	1	0.114574
1301	scaffold_2491	17630	2	0.113443
1302	scaffold_11337	8831	1	0.113237
1303	scaffold_374	1157249	131	0.113199
1304	scaffold_4332	8839	1	0.113135
1305	scaffold_2473	17894	2	0.111769
1306	scaffold_4257	8991	1	0.111222
1307	scaffold_10762	9027	1	0.110779
1308	scaffold_11095	9035	1	0.110681
1309	scaffold_4230	9044	1	0.110571
1310	scaffold_8313	36376	4	0.109963
1311	scaffold_11090	9094	1	0.109963
1312	scaffold_11128	9137	1	0.109445
1313	scaffold_1277	110163	12	0.108929
1314	scaffold_9477	9198	1	0.108719
1315	scaffold_411	1069567	116	0.108455
1316	scaffold_4133	9312	1	0.107388
1317	scaffold_10869	9355	1	0.106895
1318	scaffold_1081	187556	20	0.106635
1319	scaffold_10794	9390	1	0.106496
1320	scaffold_876	331011	35	0.105737
1321	scaffold_4059	9477	1	0.105519
1322	scaffold_1404	76263	8	0.1049
1323	scaffold_94	2882313	301	0.10443
1324	scaffold_4010	9590	1	0.104275
1325	scaffold_9799	9607	1	0.104091
1326	scaffold_1839	28943	3	0.103652
1327	scaffold_10238	9658	1	0.103541
1328	scaffold_210	1795795	185	0.103018
1329	scaffold_10484	9720	1	0.102881
1330	scaffold_10375	9743	1	0.102638
1331	scaffold_751	471168	48	0.101874
1332	scaffold_1820	29639	3	0.101218
1333	scaffold_10491	9882	1	0.101194
1334	scaffold_41	3908032	394	0.100818
1335	scaffold_1329	119142	12	0.10072
1336	scaffold_8103	39769	4	0.100581
1337	scaffold_3874	9999	1	0.10001
1338	scaffold_440	1031938	103	0.0998122
1339	scaffold_10400	10078	1	0.099226
1340	scaffold_2266	20387	2	0.0981017
1341	scaffold_3808	10209	1	0.0979528
1342	scaffold_3800	10226	1	0.0977899
1343	scaffold_3799	10232	1	0.0977326
1344	scaffold_2259	20467	2	0.0977183
1345	scaffold_195	1938851	188	0.0969646
1346	scaffold_348	1257056	121	0.0962567
1347	scaffold_553	823549	79	0.0959263
1348	scaffold_10181	10426	1	0.0959141
1349	scaffold_42	3860599	370	0.09584
1350	scaffold_3738	10447	1	0.0957213
1351	scaffold_666	564299	54	0.0956939
1352	scaffold_3716	10504	1	0.0952018
1353	scaffold_683	549455	52	0.0946392
1354	scaffold_3688	10588	1	0.0944465
1355	scaffold_284	1481122	137	0.0924974
1356	scaffold_10200	10814	1	0.0924727
1357	scaffold_100	2835590	262	0.092397
1358	scaffold_697	533829	49	0.0917897
1359	scaffold_1087	186075	17	0.091361
1360	scaffold_1615	44357	4	0.0901774
1361	scaffold_3556	11130	1	0.0898473
1362	scaffold_1356	112079	10	0.0892228
1363	scaffold_3533	11252	1	0.0888731
1364	scaffold_9913	11258	1	0.0888257
1365	scaffold_3525	11299	1	0.0885034
1366	scaffold_2093	22626	2	0.0883939
1367	scaffold_3521	11321	1	0.0883314
1368	scaffold_1260	113852	10	0.0878333
1369	scaffold_1735	34374	3	0.0872753
1370	scaffold_323	1345119	117	0.0869812
1371	scaffold_9855	11498	1	0.0869716
1372	scaffold_3476	11581	1	0.0863483
1373	scaffold_9826	11639	1	0.085918
1374	scaffold_2044	23427	2	0.0853716
1375	scaffold_3445	11759	1	0.0850412
1376	scaffold_1720	35525	3	0.0844476
1377	scaffold_3424	11843	1	0.0844381
1378	scaffold_540	797495	67	0.0840131
1379	scaffold_1244	119030	10	0.0840124
1380	scaffold_8363	35885	3	0.0836004
1381	scaffold_956	277118	23	0.0829971
1382	scaffold_3389	12052	1	0.0829738
1383	scaffold_3378	12135	1	0.0824063
1384	scaffold_9734	12151	1	0.0822978
1385	scaffold_8258	36740	3	0.0816549
1386	scaffold_9706	12253	1	0.0816127
1387	scaffold_1984	24634	2	0.0811886
1388	scaffold_1980	24733	2	0.0808636
1389	scaffold_710	521349	42	0.0805602
1390	scaffold_1976	24881	2	0.0803826
1391	scaffold_9470	12521	1	0.0798658
1392	scaffold_1964	25190	2	0.0793966
1393	scaffold_1434	88368	7	0.0792142
1394	scaffold_137	2446435	193	0.0788903
1395	scaffold_9116	12686	1	0.0788271
1396	scaffold_3279	12726	1	0.0785793
1397	scaffold_1955	25472	2	0.0785176
1398	scaffold_466	943632	74	0.0784204
1399	scaffold_3246	13039	1	0.076693
1400	scaffold_664	564748	43	0.0761402
1401	scaffold_920	289773	22	0.0759215
1402	scaffold_301	1409645	106	0.0751962
1403	scaffold_9554	13439	1	0.0744103
1404	scaffold_9546	13503	1	0.0740576
1405	scaffold_1195	135186	10	0.0739722
1406	scaffold_9503	13527	1	0.0739262
1407	scaffold_3173	13602	1	0.0735186
1408	scaffold_8090	41170	3	0.0728686
1409	scaffold_174	2101523	153	0.0728043
1410	scaffold_9448	13760	1	0.0726744
1411	scaffold_1448	68906	5	0.0725626
1412	scaffold_1646	41428	3	0.0724148
1413	scaffold_1886	27665	2	0.0722935
1414	scaffold_3120	13837	1	0.07227
1415	scaffold_9168	13865	1	0.0721241
1416	scaffold_8043	41626	3	0.0720703
1417	scaffold_3110	13878	1	0.0720565
1418	scaffold_9445	13881	1	0.0720409
1419	scaffold_3086	13944	1	0.0717154
1420	scaffold_3085	13948	1	0.0716949
1421	scaffold_177	2080551	147	0.0706544
1422	scaffold_9312	14182	1	0.0705119
1423	scaffold_1852	28491	2	0.0701976
1424	scaffold_9384	14269	1	0.070082
1425	scaffold_887	314557	22	0.0699396
1426	scaffold_3018	14386	1	0.069512
1427	scaffold_166	2120528	147	0.0693224
1428	scaffold_8235	28994	2	0.0689798
1429	scaffold_839	365368	25	0.0684242
1430	scaffold_1619	44006	3	0.0681725
1431	scaffold_405	1074561	73	0.0679347
1432	scaffold_9145	14833	1	0.0674172
1433	scaffold_9174	14898	1	0.0671231
1434	scaffold_9100	14987	1	0.0667245
1435	scaffold_2868	15067	1	0.0663702
1436	scaffold_1123	166142	11	0.0662084
1437	scaffold_9022	15253	1	0.0655609
1438	scaffold_1480	91685	6	0.0654415
1439	scaffold_9180	15304	1	0.0653424
1440	scaffold_9004	15356	1	0.0651211
1441	scaffold_2804	15393	1	0.0649646
1442	scaffold_601	709465	46	0.0648376
1443	scaffold_2795	15441	1	0.0647626
1444	scaffold_539	791252	51	0.0644548
1445	scaffold_1398	77669	5	0.0643757
1446	scaffold_1181	139911	9	0.0643266
1447	scaffold_996	233453	15	0.0642528
1448	scaffold_2761	15613	1	0.0640492
1449	scaffold_2749	15675	1	0.0637959
1450	scaffold_1172	141810	9	0.0634652
1451	scaffold_672	601088	38	0.0632187
1452	scaffold_1784	31769	2	0.0629545
1453	scaffold_561	749169	47	0.0627362
1454	scaffold_8908	15967	1	0.0626292
1455	scaffold_8803	16006	1	0.0624766
1456	scaffold_8868	16034	1	0.0623675
1457	scaffold_1107	194822	12	0.0615947
1458	scaffold_914	292500	18	0.0615385
1459	scaffold_771	439255	27	0.0614677
1460	scaffold_388	1130292	69	0.0610462
1461	scaffold_8382	32775	2	0.0610221
1462	scaffold_23	4885203	297	0.0607958
1463	scaffold_74	3206321	193	0.0601936
1464	scaffold_707	535221	32	0.0597884
1465	scaffold_2575	16837	1	0.059393
1466	scaffold_8848	16929	1	0.0590702
1467	scaffold_367	1186664	70	0.0589889
1468	scaffold_8778	16964	1	0.0589484
1469	scaffold_12	5558278	324	0.0582914
1470	scaffold_2537	17188	1	0.0581801
1471	scaffold_515	894048	52	0.0581624
1472	scaffold_333	1332337	77	0.0577932
1473	scaffold_1301	104148	6	0.0576103
1474	scaffold_851	402063	23	0.057205
1475	scaffold_57	3528259	201	0.0569686
1476	scaffold_1236	123402	7	0.0567252
1477	scaffold_8728	17714	1	0.0564525
1478	scaffold_867	337695	19	0.0562638
1479	scaffold_726	517360	29	0.0560538
1480	scaffold_2475	17854	1	0.0560099
1481	scaffold_864	339602	19	0.0559478
1482	scaffold_585	698693	39	0.0558185
1483	scaffold_793	412108	23	0.0558106
1484	scaffold_2458	18023	1	0.0554847
1485	scaffold_1539	54130	3	0.0554221
1486	scaffold_299	1426437	79	0.0553827
1487	scaffold_846	361937	20	0.0552582
1488	scaffold_513	852055	47	0.0551608
1489	scaffold_838	365917	20	0.0546572
1490	scaffold_1089	184265	10	0.0542697
1491	scaffold_232	1701933	92	0.0540562
1492	scaffold_2418	18518	1	0.0540015
1493	scaffold_1266	111802	6	0.0536663
1494	scaffold_930	280152	15	0.0535424
1495	scaffold_2390	18849	1	0.0530532
1496	scaffold_7898	113495	6	0.0528658
1497	scaffold_8615	19352	1	0.0516742
1498	scaffold_1357	96923	5	0.0515873
1499	scaffold_2339	19448	1	0.0514192
1500	scaffold_833	408924	21	0.0513543
1501	scaffold_1218	136734	7	0.0511943
1502	scaffold_255	1643906	84	0.0510978
1503	scaffold_246	1666955	85	0.0509912
1504	scaffold_2320	19620	1	0.0509684
1505	scaffold_8604	19815	1	0.0504668
1506	scaffold_8627	19834	1	0.0504185
1507	scaffold_1315	99492	5	0.0502553
1508	scaffold_2296	20010	1	0.049975
1509	scaffold_192	1963522	98	0.0499103
1510	scaffold_852	362830	18	0.04961
1511	scaffold_8117	40403	2	0.0495013
1512	scaffold_8115	40465	2	0.0494254
1513	scaffold_2274	20319	1	0.049215
1514	scaffold_413	1084377	53	0.048876
1515	scaffold_2247	20561	1	0.0486358
1516	scaffold_1037	205955	10	0.0485543
1517	scaffold_8552	21001	1	0.0476168
1518	scaffold_7989	42273	2	0.0473115
1519	scaffold_2188	21212	1	0.0471431
1520	scaffold_8563	21262	1	0.0470323
1521	scaffold_2181	21270	1	0.0470146
1522	scaffold_777	428712	20	0.0466514
1523	scaffold_8537	21481	1	0.0465528
1524	scaffold_2164	21561	1	0.04638
1525	scaffold_2162	21599	1	0.0462984
1526	scaffold_2140	21849	1	0.0457687
1527	scaffold_1624	43709	2	0.0457572
1528	scaffold_891	328823	15	0.0456172
1529	scaffold_578	727388	33	0.0453678
1530	scaffold_655	596306	27	0.0452788
1531	scaffold_397	1109245	50	0.0450757
1532	scaffold_1462	66739	3	0.0449512
1533	scaffold_2115	22252	1	0.0449398
1534	scaffold_1461	67015	3	0.0447661
1535	scaffold_140	2328374	104	0.0446664
1536	scaffold_83	3097266	138	0.0445554
1537	scaffold_1265	112713	5	0.0443605
1538	scaffold_1035	249947	11	0.0440093
1539	scaffold_606	662849	29	0.0437505
1540	scaffold_558	756503	33	0.0436218
1541	scaffold_230	1712421	74	0.0432137
1542	scaffold_208	1806482	78	0.0431778
1543	scaffold_2055	23201	1	0.0431016
1544	scaffold_30	4262873	182	0.0426942
1545	scaffold_1028	211296	9	0.0425943
1546	scaffold_1598	47128	2	0.0424376
1547	scaffold_25	4509317	191	0.0423567
1548	scaffold_2035	23614	1	0.0423478
1549	scaffold_1067	193231	8	0.0414012
1550	scaffold_1417	72846	3	0.0411828
1551	scaffold_1414	73388	3	0.0408786
1552	scaffold_787	417512	17	0.0407174
1553	scaffold_569	740313	30	0.0405234
1554	scaffold_106	2749452	110	0.040008
1555	scaffold_1967	25139	1	0.0397788
1556	scaffold_677	553670	22	0.0397349
1557	scaffold_1102	177210	7	0.0395012
1558	scaffold_61	3448721	136	0.0394349
1559	scaffold_1001	230088	9	0.0391155
1560	scaffold_1305	102749	4	0.0389298
1561	scaffold_171	2160016	84	0.0388886
1562	scaffold_450	977197	38	0.0388867
1563	scaffold_1941	51551	2	0.0387965
1564	scaffold_1145	155049	6	0.0386974
1565	scaffold_267	1578190	61	0.0386519
1566	scaffold_790	414492	16	0.0386015
1567	scaffold_1554	51928	2	0.0385149
1568	scaffold_1032	208446	8	0.0383792
1569	scaffold_1207	130524	5	0.0383071
1570	scaffold_8426	26144	1	0.0382497
1571	scaffold_368	1180040	45	0.0381343
1572	scaffold_293	1447778	55	0.0379892
1573	scaffold_1920	26502	1	0.037733
1574	scaffold_917	292414	11	0.0376179
1575	scaffold_241	1680046	63	0.037499
1576	scaffold_574	724019	27	0.0372918
1577	scaffold_8415	26892	1	0.0371858
1578	scaffold_821	406498	15	0.0369006
1579	scaffold_661	570500	21	0.0368098
1580	scaffold_1900	27232	1	0.0367215
1581	scaffold_371	1173997	43	0.036627
1582	scaffold_732	494648	18	0.0363895
1583	scaffold_277	1515427	55	0.0362934
1584	scaffold_1890	27607	1	0.0362227
1585	scaffold_465	945511	34	0.0359594
1586	scaffold_122	2651341	95	0.0358309
1587	scaffold_8407	27928	1	0.0358064
1588	scaffold_766	448533	16	0.0356718
1589	scaffold_667	619830	22	0.0354936
1590	scaffold_1116	169474	6	0.0354037
1591	scaffold_24	4875303	172	0.0352799
1592	scaffold_1366	85088	3	0.0352576
1593	scaffold_1052	199323	7	0.0351189
1594	scaffold_1845	28747	1	0.0347862
1595	scaffold_1843	28793	1	0.0347307
1596	scaffold_1840	28884	1	0.0346212
1597	scaffold_1833	29027	1	0.0344507
1598	scaffold_387	1134611	39	0.034373
1599	scaffold_791	437521	15	0.0342841
1600	scaffold_992	234236	8	0.0341536
1601	scaffold_1249	117680	4	0.0339905
1602	scaffold_1507	59042	2	0.0338742
1603	scaffold_7948	59706	2	0.0334975
1604	scaffold_1345	89658	3	0.0334605
1605	scaffold_351	1226258	41	0.0334351
1606	scaffold_7941	59948	2	0.0333622
1607	scaffold_139	2371449	79	0.033313
1608	scaffold_1113	182027	6	0.0329621
1609	scaffold_806	395291	13	0.0328872
1610	scaffold_231	1710080	56	0.032747
1611	scaffold_776	429399	14	0.0326037
1612	scaffold_1768	61388	2	0.0325797
1613	scaffold_45	3820989	124	0.0324523
1614	scaffold_92	2956511	95	0.0321325
1615	scaffold_1086	187056	6	0.032076
1616	scaffold_1272	124704	4	0.032076
1617	scaffold_1085	187191	6	0.0320528
1618	scaffold_243	1668192	53	0.0317709
1619	scaffold_1479	63042	2	0.0317249
1620	scaffold_908	315493	10	0.0316964
1621	scaffold_264	1586791	50	0.0315101
1622	scaffold_1783	31782	1	0.0314644
1623	scaffold_13	5500462	173	0.0314519
1624	scaffold_884	319004	10	0.0313476
1625	scaffold_660	576826	18	0.0312053
1626	scaffold_330	1314620	41	0.0311877
1627	scaffold_1609	64261	2	0.0311231
1628	scaffold_1774	32201	1	0.0310549
1629	scaffold_1158	161123	5	0.0310322
1630	scaffold_689	548207	17	0.0310102
1631	scaffold_541	779038	24	0.0308072
1632	scaffold_427	1048787	31	0.029558
1633	scaffold_46	3799462	112	0.0294779
1634	scaffold_479	916095	27	0.0294729
1635	scaffold_294	1458968	43	0.0294729
1636	scaffold_984	237532	7	0.0294697
1637	scaffold_1454	67956	2	0.0294308
1638	scaffold_1309	102101	3	0.0293827
1639	scaffold_1043	204689	6	0.0293128
1640	scaffold_1308	102387	3	0.0293006
1641	scaffold_772	444763	13	0.0292291
1642	scaffold_794	411558	12	0.0291575
1643	scaffold_629	618649	18	0.0290957
1644	scaffold_1187	137567	4	0.0290767
1645	scaffold_744	484856	14	0.0288746
1646	scaffold_1446	69324	2	0.02885
1647	scaffold_1725	35338	1	0.0282981
1648	scaffold_1205	141996	4	0.0281698
1649	scaffold_147	2312977	65	0.0281023
1650	scaffold_1432	71257	2	0.0280674
1651	scaffold_1431	71530	2	0.0279603
1652	scaffold_1287	107759	3	0.0278399
1653	scaffold_35	4134818	115	0.0278126
1654	scaffold_882	324391	9	0.0277443
1655	scaffold_196	1875638	52	0.0277239
1656	scaffold_8343	36091	1	0.0277077
1657	scaffold_1422	72323	2	0.0276537
1658	scaffold_1705	36234	1	0.0275984
1659	scaffold_8232	36271	1	0.0275702
1660	scaffold_8323	36276	1	0.0275664
1661	scaffold_8254	36463	1	0.0274251
1662	scaffold_1161	147870	4	0.0270508
1663	scaffold_1692	37004	1	0.0270241
1664	scaffold_728	518325	14	0.0270101
1665	scaffold_639	594760	16	0.0269016
1666	scaffold_133	2395836	64	0.026713
1667	scaffold_848	375637	10	0.0266214
1668	scaffold_865	338773	9	0.0265665
1669	scaffold_1264	112943	3	0.0265621
1670	scaffold_446	1022889	27	0.0263958
1671	scaffold_1152	151573	4	0.0263899
1672	scaffold_8190	38059	1	0.026275
1673	scaffold_8181	38245	1	0.0261472
1674	scaffold_1677	38326	1	0.0260919
1675	scaffold_997	233075	6	0.0257428
1676	scaffold_1128	194273	5	0.025737
1677	scaffold_939	273954	7	0.0255517
1678	scaffold_1027	236014	6	0.0254222
1679	scaffold_8145	39558	1	0.0252793
1680	scaffold_1664	39674	1	0.0252054
1681	scaffold_1663	39735	1	0.0251667
1682	scaffold_8133	39913	1	0.0250545
1683	scaffold_1659	40076	1	0.0249526
1684	scaffold_8125	40132	1	0.0249178
1685	scaffold_8082	40235	1	0.024854
1686	scaffold_97	2869780	71	0.0247406
1687	scaffold_1004	243049	6	0.0246864
1688	scaffold_1651	40918	1	0.0244391
1689	scaffold_14	5460900	133	0.024355
1690	scaffold_1122	166144	4	0.0240755
1691	scaffold_254	1620433	39	0.0240676
1692	scaffold_8089	41860	1	0.0238892
1693	scaffold_912	293396	7	0.0238585
1694	scaffold_1298	127393	3	0.0235492
1695	scaffold_1637	42578	1	0.0234863
1696	scaffold_103	2787255	65	0.0233204
1697	scaffold_9	5717149	133	0.0232633
1698	scaffold_781	430548	10	0.0232262
1699	scaffold_1629	43063	1	0.0232218
1700	scaffold_1213	129397	3	0.0231845
1701	scaffold_1209	130171	3	0.0230466
1702	scaffold_811	392392	9	0.0229362
1703	scaffold_1623	43761	1	0.0228514
1704	scaffold_1206	131851	3	0.022753
1705	scaffold_770	440373	10	0.022708
1706	scaffold_1203	132131	3	0.0227047
1707	scaffold_280	1501416	34	0.0226453
1708	scaffold_650	620250	14	0.0225715
1709	scaffold_1239	133296	3	0.0225063
1710	scaffold_216	1781586	40	0.0224519
1711	scaffold_1098	178253	4	0.02244
1712	scaffold_8024	44762	1	0.0223404
1713	scaffold_235	1713571	38	0.0221759
1714	scaffold_275	1536911	34	0.0221223
1715	scaffold_1039	227692	5	0.0219595
1716	scaffold_686	547247	12	0.0219279
1717	scaffold_386	1147751	25	0.0217817
1718	scaffold_325	1331987	29	0.021772
1719	scaffold_1601	46737	1	0.0213963
1720	scaffold_711	515077	11	0.021356
1721	scaffold_1332	93794	2	0.0213233
1722	scaffold_1978	47059	1	0.0212499
1723	scaffold_1174	141691	3	0.0211728
1724	scaffold_21	4965833	105	0.0211445
1725	scaffold_831	378984	8	0.0211091
1726	scaffold_209	1802032	38	0.0210873
1727	scaffold_986	237167	5	0.0210822
1728	scaffold_2287	47549	1	0.0210309
1729	scaffold_441	1000225	21	0.0209953
1730	scaffold_1343	95329	2	0.02098
1731	scaffold_51	3688738	77	0.0208743
1732	scaffold_191	2012554	42	0.020869
1733	scaffold_1593	47953	1	0.0208538
1734	scaffold_309	1443006	30	0.0207899
1735	scaffold_596	681659	14	0.0205381
1736	scaffold_65	3360988	69	0.0205297
1737	scaffold_1576	49189	1	0.0203297
1738	scaffold_279	1530347	31	0.0202568
1739	scaffold_467	942927	19	0.02015
1740	scaffold_1169	148975	3	0.0201376
1741	scaffold_28	4420564	89	0.0201332
1742	scaffold_516	847162	17	0.020067
1743	scaffold_727	498911	10	0.0200437
1744	scaffold_693	549400	11	0.0200218
1745	scaffold_1568	49948	1	0.0200208
1746	scaffold_464	951876	19	0.0199606
1747	scaffold_967	251392	5	0.0198893
1748	scaffold_1821	50292	1	0.0198839
1749	scaffold_557	756365	15	0.0198317
1750	scaffold_657	607664	12	0.0197478
1751	scaffold_84	3106202	61	0.0196381
1752	scaffold_1150	152889	3	0.0196221
1753	scaffold_165	2252278	44	0.0195358
1754	scaffold_1041	205278	4	0.0194858
1755	scaffold_504	875104	17	0.0194263
1756	scaffold_897	309004	6	0.0194172
1757	scaffold_544	774663	15	0.0193633
1758	scaffold_894	310687	6	0.019312
1759	scaffold_198	1919030	37	0.0192806
1760	scaffold_424	1038042	20	0.019267
1761	scaffold_1034	207714	4	0.0192572
1762	scaffold_659	574868	11	0.0191348
1763	scaffold_2424	52283	1	0.0191267
1764	scaffold_1775	52498	1	0.0190483
1765	scaffold_217	1785127	34	0.0190463
1766	scaffold_7879	157536	3	0.0190433
1767	scaffold_1142	157584	3	0.0190375
1768	scaffold_1549	52727	1	0.0189656
1769	scaffold_372	1166677	22	0.018857
1770	scaffold_1543	53414	1	0.0187217
1771	scaffold_183	2029951	38	0.0187197
1772	scaffold_1135	160517	3	0.0186896
1773	scaffold_1289	107170	2	0.0186619
1774	scaffold_1286	107829	2	0.0185479
1775	scaffold_390	1134274	21	0.018514
1776	scaffold_475	924275	17	0.0183928
1777	scaffold_1534	54797	1	0.0182492
1778	scaffold_1024	219863	4	0.0181931
1779	scaffold_1183	164980	3	0.018184
1780	scaffold_87	3027008	55	0.0181698
1781	scaffold_581	716659	13	0.0181397
1782	scaffold_768	441364	8	0.0181256
1783	scaffold_1274	110619	2	0.0180801
1784	scaffold_443	997009	18	0.018054
1785	scaffold_1118	167911	3	0.0178666
1786	scaffold_599	679212	12	0.0176675
1787	scaffold_567	736106	13	0.0176605
1788	scaffold_824	400794	7	0.0174653
1789	scaffold_1256	115066	2	0.0173813
1790	scaffold_1057	230147	4	0.0173802
1791	scaffold_99	2884066	50	0.0173366
1792	scaffold_803	404959	7	0.0172857
1793	scaffold_6	6423007	111	0.0172816
1794	scaffold_1000	231461	4	0.0172815
1795	scaffold_757	464207	8	0.0172337
1796	scaffold_352	1221440	21	0.0171928
1797	scaffold_357	1225162	21	0.0171406
1798	scaffold_1513	58556	1	0.0170777
1799	scaffold_753	469580	8	0.0170365
1800	scaffold_911	293518	5	0.0170347
1801	scaffold_1510	58794	1	0.0170085
1802	scaffold_1248	117754	2	0.0169846
1803	scaffold_988	236696	4	0.0168993
1804	scaffold_58	3506748	59	0.0168247
1805	scaffold_462	957269	16	0.0167142
1806	scaffold_797	419597	7	0.0166827
1807	scaffold_1124	179866	3	0.0166791
1808	scaffold_1290	120218	2	0.0166364
1809	scaffold_76	3186135	53	0.0166346
1810	scaffold_432	1022855	17	0.0166201
1811	scaffold_979	240842	4	0.0166084
1812	scaffold_7897	121493	2	0.0164619
1813	scaffold_1490	60809	1	0.0164449
1814	scaffold_682	549697	9	0.0163727
1815	scaffold_1238	123144	2	0.0162411
1816	scaffold_1483	62177	1	0.0160831
1817	scaffold_925	311042	5	0.016075
1818	scaffold_725	498563	8	0.0160461
1819	scaffold_1231	124954	2	0.0160059
1820	scaffold_109	2691612	43	0.0159756
1821	scaffold_470	941628	15	0.0159299
1822	scaffold_1227	125695	2	0.0159115
1823	scaffold_720	503184	8	0.0158988
1824	scaffold_1226	125864	2	0.0158902
1825	scaffold_719	503821	8	0.0158787
1826	scaffold_836	378242	6	0.0158629
1827	scaffold_1224	126217	2	0.0158457
1828	scaffold_149	2342370	37	0.015796
1829	scaffold_1478	63590	1	0.0157257
1830	scaffold_1477	63702	1	0.0156981
1831	scaffold_819	382417	6	0.0156897
1832	scaffold_1221	127916	2	0.0156353
1833	scaffold_435	1023957	16	0.0156257
1834	scaffold_453	974150	15	0.015398
1835	scaffold_1061	195485	3	0.0153464
1836	scaffold_7942	65809	1	0.0151955
1837	scaffold_291	1451926	22	0.0151523
1838	scaffold_832	398549	6	0.0150546
1839	scaffold_709	532217	8	0.0150315
1840	scaffold_636	601168	9	0.0149709
1841	scaffold_609	668834	10	0.0149514
1842	scaffold_1252	134167	2	0.0149068
1843	scaffold_259	1610675	24	0.0149006
1844	scaffold_358	1215393	18	0.01481
1845	scaffold_866	337843	5	0.0147998
1846	scaffold_633	608657	9	0.0147867
1847	scaffold_354	1218196	18	0.0147759
1848	scaffold_1042	204833	3	0.0146461
1849	scaffold_1190	136826	2	0.0146171
1850	scaffold_1186	137706	2	0.0145237
1851	scaffold_624	623411	9	0.0144367
1852	scaffold_934	278195	4	0.0143784
1853	scaffold_1444	69580	1	0.0143719
1854	scaffold_621	626601	9	0.0143632
1855	scaffold_799	418883	6	0.0143238
1856	scaffold_346	1257805	18	0.0143106
1857	scaffold_70	3284577	47	0.0143093
1858	scaffold_364	1191540	17	0.0142673
1859	scaffold_946	282084	4	0.0141802
1860	scaffold_1168	143104	2	0.0139758
1861	scaffold_406	1073328	15	0.0139752
1862	scaffold_90	2965421	41	0.013826
1863	scaffold_1166	144670	2	0.0138246
1864	scaffold_1421	72390	1	0.0138141
1865	scaffold_576	724908	10	0.0137949
1866	scaffold_496	877728	12	0.0136717
1867	scaffold_1415	73325	1	0.0136379
1868	scaffold_835	367940	5	0.0135892
1869	scaffold_327	1327878	18	0.0135555
1870	scaffold_207	1844799	25	0.0135516
1871	scaffold_283	1482348	20	0.0134921
1872	scaffold_343	1270333	17	0.0133823
1873	scaffold_1155	150644	2	0.0132763
1874	scaffold_758	460121	6	0.01304
1875	scaffold_898	308009	4	0.0129866
1876	scaffold_1403	77006	1	0.012986
1877	scaffold_1147	154114	2	0.0129774
1878	scaffold_813	386695	5	0.0129301
1879	scaffold_1208	154849	2	0.0129158
1880	scaffold_178	2098416	27	0.0128668
1881	scaffold_1016	234395	3	0.0127989
1882	scaffold_579	705862	9	0.0127504
1883	scaffold_1392	78553	1	0.0127303
1884	scaffold_1141	157668	2	0.0126849
1885	scaffold_261	1598845	20	0.012509
1886	scaffold_153	2248983	28	0.0124501
1887	scaffold_741	482603	6	0.0124326
1888	scaffold_534	806611	10	0.0123975
1889	scaffold_132	2424822	30	0.012372
1890	scaffold_1383	80913	1	0.012359
1891	scaffold_1381	81027	1	0.0123416
1892	scaffold_1380	81197	1	0.0123157
1893	scaffold_181	2043373	25	0.0122347
1894	scaffold_1125	164580	2	0.0121521
1895	scaffold_733	494548	6	0.0121323
1896	scaffold_31	4231176	51	0.0120534
1897	scaffold_477	919833	11	0.0119587
1898	scaffold_459	1009575	12	0.0118862
1899	scaffold_654	590941	7	0.0118455
1900	scaffold_716	507945	6	0.0118123
1901	scaffold_559	763550	9	0.011787
1902	scaffold_1473	85393	1	0.0117106
1903	scaffold_1148	171077	2	0.0116906
1904	scaffold_573	769920	9	0.0116895
1905	scaffold_395	1112416	13	0.0116863
1906	scaffold_1112	171477	2	0.0116634
1907	scaffold_1359	86095	1	0.0116151
1908	scaffold_408	1131628	13	0.0114879
1909	scaffold_184	2020054	23	0.0113858
1910	scaffold_631	614880	7	0.0113843
1911	scaffold_39	3900170	44	0.0112816
1912	scaffold_971	267112	3	0.0112312
1913	scaffold_954	268230	3	0.0111844
1914	scaffold_449	984142	11	0.0111772
1915	scaffold_694	537832	6	0.0111559
1916	scaffold_1159	179299	2	0.0111546
1917	scaffold_943	272142	3	0.0110237
1918	scaffold_107	2722880	30	0.0110177
1919	scaffold_1620	90786	1	0.0110149
1920	scaffold_775	454919	5	0.010991
1921	scaffold_616	637855	7	0.0109743
1922	scaffold_617	637920	7	0.0109732
1923	scaffold_312	1373774	15	0.0109188
1924	scaffold_222	1747283	19	0.010874
1925	scaffold_362	1195965	13	0.0108699
1926	scaffold_532	828639	9	0.0108612
1927	scaffold_68	3329710	36	0.0108118
1928	scaffold_566	742955	8	0.0107678
1929	scaffold_945	280611	3	0.010691
1930	scaffold_671	561296	6	0.0106895
1931	scaffold_108	2717780	29	0.0106705
1932	scaffold_237	1687453	18	0.010667
1933	scaffold_56	3589276	38	0.0105871
1934	scaffold_1078	188997	2	0.0105822
1935	scaffold_608	661896	7	0.0105757
1936	scaffold_1109	189409	2	0.0105592
1937	scaffold_258	1610872	17	0.0105533
1938	scaffold_822	379116	4	0.0105509
1939	scaffold_136	2375001	25	0.0105263
1940	scaffold_603	665862	7	0.0105127
1941	scaffold_1070	191666	2	0.0104348
1942	scaffold_739	482725	5	0.0103579
1943	scaffold_471	968099	10	0.0103295
1944	scaffold_373	1162334	12	0.0103241
1945	scaffold_290	1453821	15	0.0103176
1946	scaffold_451	975465	10	0.0102515
1947	scaffold_738	487963	5	0.0102467
1948	scaffold_1439	97680	1	0.0102375
1949	scaffold_345	1273968	13	0.0102043
1950	scaffold_642	591919	6	0.0101365
1951	scaffold_242	1679585	17	0.0101215
1952	scaffold_592	691607	7	0.0101214
1953	scaffold_138	2372826	24	0.0101145
1954	scaffold_1054	198251	2	0.0100882
1955	scaffold_214	1787444	18	0.0100702
1956	scaffold_360	1198446	12	0.010013
1957	scaffold_77	3200444	32	0.00999861
1958	scaffold_399	1102585	11	0.00997656
1959	scaffold_804	401206	4	0.00996994
1960	scaffold_950	301358	3	0.00995494
1961	scaffold_361	1207824	12	0.00993522
1962	scaffold_131	2422103	24	0.00990874
1963	scaffold_59	3471112	34	0.00979513
1964	scaffold_476	920447	9	0.00977786
1965	scaffold_1306	102527	1	0.00975353
1966	scaffold_723	514135	5	0.00972507
1967	scaffold_1144	205786	2	0.00971883
1968	scaffold_628	619264	6	0.00968892
1969	scaffold_924	310432	3	0.00966395
1970	scaffold_893	310694	3	0.0096558
1971	scaffold_1303	103626	1	0.00965009
1972	scaffold_586	726886	7	0.00963012
1973	scaffold_72	3231961	31	0.0095917
1974	scaffold_583	835552	8	0.00957451
1975	scaffold_286	1475232	14	0.00949003
1976	scaffold_703	527022	5	0.00948727
1977	scaffold_1056	211493	2	0.00945658
1978	scaffold_123	2661429	25	0.00939345
1979	scaffold_721	533224	5	0.00937692
1980	scaffold_118	1602663	15	0.00935942
1981	scaffold_880	321495	3	0.0093314
1982	scaffold_227	1726296	16	0.0092684
1983	scaffold_879	323699	3	0.00926787
1984	scaffold_1020	216113	2	0.00925442
1985	scaffold_402	1082824	10	0.00923511
1986	scaffold_454	977975	9	0.00920269
1987	scaffold_878	327663	3	0.00915575
1988	scaffold_789	436915	4	0.0091551
1989	scaffold_1280	109426	1	0.0091386
1990	scaffold_501	875568	8	0.00913693
1991	scaffold_220	1754966	16	0.00911699
1992	scaffold_885	329688	3	0.00909951
1993	scaffold_875	331066	3	0.00906164
1994	scaffold_542	776964	7	0.00900943
1995	scaffold_355	1223031	11	0.00899405
1996	scaffold_1008	222561	2	0.0089863
1997	scaffold_712	556584	5	0.00898337
1998	scaffold_871	336245	3	0.00892207
[truncated: 440 more rows]
