# Supplementary material for: Efficient high-throughput sequencing of a laser microdissected chromosome arm
Source: BMC Genomics. 2013 May 28;14:357. doi: 10.1186/1471-2164-14-357 (PMC3701504; doi:10.1186/1471-2164-14-357)
Supplement: Additional file 2 — Reads localizing uniquely to meiotically-mapped chromosome 7 scaffolds. Chromosome 7 meiotic map with polymorphic markers and associated Xenopus tropicalis v4.1 scaffolds are shown with hits/kb from dissected chromosome 7p sequence. Read density decreases sharply near 72 cM, just beneath centromere at 69 cM +/− 1cM. [file 1471-2164-14-357-S2.xlsx]

## Sheet: Unique hits to linkage map
	Unique hits to linkage map of chr.7
	Chromosome	position in cM	Marker	Full marker ID	scaffold v4.1	hits/kb
	7	0	095F08	00.202389.095F08	scaffold_827	75.2484
	7	15.457	035F02	00.217942.035F02	scaffold_605	31.1637
	7	16.087	077F11	00.205237.077F11	scaffold_393	0.377913
	7	16.449	066F04	00.202387.066F04	scaffold_922	15.2114
	7	16.917	078A09	00.205319.078A09	scaffold_1143	15.9014
	7	17.256	103D01	00.202749.103D01	scaffold_1137	31.7452
	7	17.677	036B11	00.217757.036B11	scaffold_2399	49.0186
	7	17.97	055B09	00.205907.055B09	scaffold_2143	78.1737
	7	18.443	040F08	00.203230.040F08	scaffold_494	21.2105
	7	18.73	028B01	00.201409.028B01	scaffold_1474	33.6808
	7	20.024	068H11	00.201958.068H11	scaffold_859	32.3529
	7	20.446	037D12	00.205258.037D12	scaffold_705	30.3067
	7	20.91	073H02	00.202589.073H02	scaffold_605	31.1637
	7	22.097	055F05	00.203666.055F05	scaffold_1423	9.76202
	7	23.913	101F02	00.202589.101F02	scaffold_81	0.00160152
	7	24.722	081C09	00.203437.081C09	scaffold_735	45.9317
	7	25.062	039F07	00.202389.039F07	scaffold_829	0
	7	31.107	115D10	00.200298.115D10	scaffold_38	0.538804
	7	34.475	059B08	00.201775.059B08	scaffold_150	57.5229
	7	39.612	115 E09	00.200066.115E09	scaffold_767	63.3329
	7	40.197	020G06	00.200544.020G06	scaffold_500	49.883
	7	41.814	076 E02	00.204507.076E02	scaffold_767	63.3329
	7	47.283	092A05	00.201725.092A05	scaffold_500	49.883
	7	47.609	070D05	00.202640.070D05	scaffold_263	48.6974
	7	48.345	009D08	00.200137.009D08	scaffold_1488	11.5006
	7	49.201	055C09	00.206919.055C09	scaffold_316	70.6602
	7	50.623	006 E04	00.200012.006E04	scaffold_240	65.2879
	7	50.891	099 E04	00.200180.099E04	scaffold_32	63.9012
	7	50.973	115B09	00.200445.115B09	scaffold_6	0.0172816
	7	51.161	101D04	00.201812.101D04	scaffold_32	63.9012
	7	52.007	099C11	00.200601.099C11	scaffold_238	76.5488
	7	52.344	028C08	00.202768.028C08	scaffold_32	63.9012
	7	54.36	011 E04	00.200150.011E04	scaffold_271	79.1573
	7	54.521	121C07	00.200021.121C07	scaffold_212	76.1831
	7	55.968	054H03	00.202393.054H03	scaffold_602	14.7992
	7	56.067	098F06	00.200732.098F06	scaffold_298	17.0037
	7	57.322	072Bl0	00.203209.072B10	scaffold_263	48.6974
	7	58.717	055D06	00.203843.055D06	scaffold_444	55.4817
	7	60.744	115C03	00.200266.115C03	scaffold_143	0.0034097
	7	61.745	006 E06	00.200012.006E06	scaffold_266	30.9843
	7	61.886	006 E12	00.200012.006E12	scaffold_266	30.9843
	7	62.23	006F07	00.200012.006F07	scaffold_266	30.9843
	7	62.372	006F02	00.200012.006F02	scaffold_266	30.9843
	7	62.707	006F05	00.200012.006F05	scaffold_266	30.9843
	7	62.912	006F01	00.200012.006F01	scaffold_266	30.9843
	7	63.063	006 E11	00.200012.006E11	scaffold_266	30.9843
	7	63.267	006G07	00.200012.006G07	scaffold_240	65.2879
	7	63.706	064 E02	00.212554.064E02	scaffold_240	65.2879
	7	64.03	006G08	00.200012.006G08	scaffold_240	65.2879
	7	64.457	028D02	00.201655.028D02	scaffold_640	97.4699
	7	64.586	006G03	00.200012.006G03	scaffold_240	65.2879
	7	64.962	115D05	00.200293.115D05	scaffold_32	63.9012
	7	65.203	121C08	00.200031.121C08	scaffold_401	73.7058
	7	65.996	096A12	00.200928.096A12	scaffold_238	76.5488
	7	66.253	040A04	00.218287.040A04	scaffold_1956	1.02197
	7	66.344	017F02	00.200815.017F02	scaffold_444	55.4817
	7	66.958	121D06	00.200021.121D06	scaffold_212	76.1831
	7	67.155	085 E10	00.204126.085E10	scaffold_270	34.2767
	7	67.287	052G11	00.201021.052G11	scaffold_179	75.9055
	7	67.533	120F04	00.200021.120F04	scaffold_212	76.1831
	7	67.613	121G07	00.200021.121G07	scaffold_212	76.1831
	7	67.834	033F04	00.203107.033F04	scaffold_204	77.4143
	7	67.966	084G02	00.200332.084G02	scaffold_168	87.7754
	7	68.14	006 E03	00.200012.006E03	scaffold_240	65.2879
	7	68.233	032C05	00.212157.032C05	scaffold_240	65.2879
	7	68.35	116F08	00.200008.116F08	scaffold_524	54.0174
	7	68.447	011 E10	00.200150.011E10	scaffold_271	79.1573
	7	68.543	108D03	00.200400.108D03	scaffold_764	37.6693
	7	68.58	021A12	00.200631.021A12	scaffold_550	64.1618
	7	68.754	011 E03	00.200150.011E03	scaffold_271	79.1573
	7	68.859	012A10	00.200153.012A10	scaffold_168	87.7754
	7	68.943	121 E05	00.200021.121E05	scaffold_212	76.1831
	7	68.981	116 E12	00.200008.116E12	scaffold_524	54.0174
	7	69.108	010 E04	00.200142.010E04	scaffold_376	2.2175
	7	69.124	025H09	00.201362.025H09	scaffold_428	45.4834
	7	69.146	063F04	00.201516.063F04	scaffold_915	20.1915
	7	69.151	019C09	00.200209.019C09	scaffold_527	19.8155
	7	69.195	020 E09	00.200487.020E09	scaffold_497	53.3357
	7	69.239	017F12	00.200843.017F12	scaffold_238	76.5488
	7	69.276	042H01	00.201021.042H01	scaffold_179	75.9055
	7	69.412	012A05	00.200153.012A05	scaffold_168	87.7754
	7	69.557	067H08	00.201929.067H08	scaffold_31	0.0120534
	7	69.612	012A04	00.200153.012A04	scaffold_168	87.7754
	7	69.667	078 E05	00.200494.078E05	scaffold_168	87.7754
	7	69.746	110F12	00.200494.110F12	scaffold_168	87.7754
	7	69.949	045B10	00.200971.045B10	scaffold_428	45.4834
	7	69.962	100D08	00.200487.100D08	scaffold_497	53.3357
	7	69.979	036C04	00.205056.036C04	scaffold_524	54.0174
	7	70.016	048 E06	00.200971.048E06	scaffold_497	53.3357
	7	70.067	089B06	00.201362.089B06	scaffold_428	45.4834
	7	70.655	116H03	00.200008.116H03	scaffold_842	62.0732
	7	70.822	024H11	00.201865.024H11	scaffold_75	50.5371
	7	71.055	117G04	00.200732.117G04	scaffold_298	17.0037
	7	71.241	050 E02	00.201448.050E02	scaffold_75	50.5371
	7	71.332	116F09	00.200035.116F09	scaffold_331	13.4232
	7	71.454	059F03	00.201120.059F03	scaffold_591	28.0053
	7	71.542	037G05	00.202491.037G05	scaffold_265	71.6001
	7	71.632	051D03	00.200210.051D03	scaffold_265	71.6001
	7	71.668	096H06	00.200210.096H06	scaffold_724	0.00781075
	7	71.771	026B12	00.202610.026B12	scaffold_591	28.0053
	7	71.84	119G07	00.200363.119G07	scaffold_331	13.4232
	7	71.951	087B02	00.201120.087B02	scaffold_591	28.0053
	7	72.003	091A10	00.201598.091A10	scaffold_298	17.0037
	7	72.07	122H06	00.200918.122H06	scaffold_298	17.0037
	7	72.094	031B01	00.201397.031B01	scaffold_116	5.64672
	7	72.107	059B11	00.201800.059B11	scaffold_298	17.0037
	7	72.117	042C09	00.200918.042C09	scaffold_298	17.0037
	7	72.136	010 E07	00.200142.010E07	scaffold_342	6.39471
	7	72.221	010D03	00.200142.010D03	scaffold_2466	0.334411
	7	72.253	048A09	00.201919.048A09	scaffold_623	18.8545
	7	72.297	071B08	00.202952.071B08	scaffold_623	18.8545
	7	72.342	025C12	00.202750.025C12	scaffold_298	17.0037
	7	72.596	020F07	00.200517.020F07	scaffold_297	2.83397
	7	72.6	036B01	00.202296.036B01	scaffold_620	0.926359
	7	72.626	097D02	00.200305.097D02	scaffold_548	2.57043
	7	72.648	023D09	00.201973.023D09	scaffold_759	1.05816
	7	72.657	048C08	00.202296.048C08	scaffold_620	0.926359
	7	72.667	110 E11	00.200305.110E11	scaffold_548	2.57043
	7	72.901	028 E08	00.201496.028E08	scaffold_620	0.926359
	7	73.003	068G01	00.225805.068G01	scaffold_759	1.05816
	7	73.032	073 E04	00.202296.073E04	scaffold_620	0.926359
	7	73.235	005A12	00.200109.005A12	scaffold_39	0.0112816
	7	73.289	105A05	00.200577.105A05	scaffold_124	0.00825371
	7	73.39	012B06	00.200154.012B06	scaffold_124	0.00825371
	7	73.459	012B08	00.200154.012B08	scaffold_124	0.00825371
	7	73.493	012B01	00.200154.012B01	scaffold_124	0.00825371
	7	73.518	060C04	00.201298.060C04	scaffold_39	0.0112816
	7	73.523	119G03	00.200452.119G03	scaffold_124	0.00825371
	7	73.679	005A10	00.200109.005A10	scaffold_39	0.0112816
	7	73.811	022C08	00.201074.022C08	scaffold_39	0.0112816
	7	73.862	039 E08	00.217724.039E08	scaffold_39	0.0112816
	7	73.928	005A09	00.200109.005A09	scaffold_39	0.0112816
	7	74.047	006D08	00.200119.006D08	scaffold_39	0.0112816
	7	74.048	006D09	00.200119.006D09	scaffold_39	0.0112816
	7	74.064	041F11	00.208869.041F11	Scaffold_39	0.0112816
	7	74.072	047A06	00.201629.047A06	scaffold_318	0.00368077
	7	74.1	057B03	00.201074.057B03	scaffold_39	0.0112816
	7	74.188	016D02	00.200673.016D02	scaffold_652	24.2875
	7	74.198	099A03	00.200070.099A03	scaffold_39	0.0112816
	7	74.254	021D06	00.200711.021D06	scaffold_297	2.83397
	7	74.329	016A11	00.200676.016A11	scaffold_598	64.2903
	7	74.392	028B04	00.202291.028B04	scaffold_318	0.00368077
	7	74.488	037C06	00.224406.037C06	scaffold_318	0.00368077
	7	74.525	100C02	00.200550.100C02	scaffold_436	0.00394459
	7	74.565	090G12	00.201570.090G12	scaffold_598	64.2903
	7	74.703	020B07	00.200398.020B07	scaffold_318	0.00368077
	7	74.753	099A07	00.200754.099A07	scaffold_298	17.0037
	7	74.826	112F12	00.200028.112F12	scaffold_4248	0
	7	74.937	017H03	00.200363.017H03	scaffold_331	13.4232
	7	75.191	071H01	00.203134.071H01	scaffold_207	0.0135516
	7	75.259	016G06	00.200034.016G06	scaffold_207	0.0135516
	7	75.36	112D10	00.200064.112D10	scaffold_220	0.00911699
	7	75.375	095 E11	00.200233.095E11	scaffold_257	0.00557166
	7	75.389	121F10	00.200034.121F10	scaffold_207	0.0135516
	7	75.43	119D04	00.200034.119D04	scaffold_207	0.0135516
	7	75.46	043D07	00.201067.043D07	Scaffold_2556	0
	7	75.54	100G05	00.201584.100G05	scaffold_1007	0
	7	75.551	069G09	00.202362.069G09	scaffold_1605	0.324837
	7	75.554	076G06	00.204630.076G06	scaffold_390	0.018514
	7	75.56	109B01	00.200887.109B01	scaffold_165	0.0195358
	7	75.587	026F08	00.201927.026F08	scaffold_390	0.018514
	7	75.602	030A12	00.201130.030A12	scaffold_414	0.00280249
	7	75.605	093 E09	00.201927.093E09	scaffold_390	0.018514
	7	75.62	105G05	00.200064.105G05	scaffold_220	0.00911699
	7	75.674	112F02	00.200064.112F02	scaffold_220	0.00911699
	7	75.781	038 E07	00.222890.038E07	scaffold_10529	4.48711
	7	75.812	065A04	00.201130.065A04	scaffold_414	0.00280249
	7	75.849	122G06	00.200754.122G06	scaffold_298	17.0037
	7	75.882	020 E08	00.200486.020E08	scaffold_116	5.64672
	7	75.917	005A06	00.200109.005A06	scaffold_39	0.0112816
	7	76.16	032F11	00.212129.032F11	scaffold_257	0.00557166
	7	76.168	074B03	00.202718.074B03	scaffold_293	0.0379892
	7	76.181	011C01	00.200147.011C01	scaffold_293	0.0379892
	7	76.203	020F11	00.200526.020F11	scaffold_257	0.00557166
	7	76.231	053F10	00.202718.053F10	scaffold_293	0.0379892
	7	76.279	020H08	00.200586.020H08	scaffold_591	28.0053
	7	76.355	031G01	00.202718.031G01	scaffold_293	0.0379892
	7	76.378	011B09	00.200147.011B09	scaffold_293	0.0379892
	7	76.395	026F10	00.202808.026F10	scaffold_293	0.0379892
	7	76.449	011B07	00.200147.011B07	Scaffold_293	0.0379892
	7	76.452	046D11	00.201553.046D11	scaffold_860	0
	7	76.478	011B05	00.200147.011B05	scaffold_293	0.0379892
	7	76.509	011B01	00.200147.011B01	scaffold_293	0.0379892
	7	76.587	005A05	00.200109.005A05	scaffold_39	0.0112816
	7	76.682	011B06	00.200147.011B06	scaffold_293	0.0379892
	7	76.803	112C03	00.200064.112C03	scaffold_220	0.00911699
	7	76.885	099B07	00.200918.099B07	scaffold_298	17.0037
	7	76.956	020H05	00.200577.020H05	scaffold_124	0.00825371
	7	77.072	016 E08	00.200295.016E08	scaffold_300	0.00351893
	7	77.168	113H09	00.200651.113H09	scaffold_110	0.00149338
	7	77.174	026B05	00.201764.026B05	scaffold_73	0.00124222
	7	77.202	086A03	00.201001.086A03	scaffold_73	0.00124222
	7	77.392	016F11	00.200237.016F11	scaffold_414	0.00280249
	7	77.613	064D09	00.212353.064D09	scaffold_73	0.00124222
	7	77.764	028C01	00.201001.028C01	scaffold_18193, 73	0
	7	77.952	090D03	00.201509.090D03	scaffold_390	0.018514
	7	78.397	008 E10	00.200130.008E10	scaffold_73	0.00124222
	7	78.52	008 E11	00.200130.008E11	scaffold_73	0.00124222
	7	78.531	008 E12	00.200130.008E12	scaffold_73	0.00124222
	7	78.617	008F05	00.200130.008F05	scaffold_73	0.00124222
	7	78.822	008 E07	00.200130.008E07	scaffold_73	0.00124222
	7	78.886	008F07	00.200130.008F07	scaffold_73	0.00124222
	7	79.027	008F06	00.200130.008F06	scaffold_14645, 73	0
	7	79.279	020G05	00.200543.020G05	scaffold_378	0.0086797
	7	79.383	021C07	00.200680.021C07	scaffold_73, 1215	0
	7	79.613	097A10	00.201087.097A10	scaffold_378	0.0086797
	7	79.867	020G12	00.200568.020G12	scaffold_874	0
	7	80.507	077H07	00.200568.077H07	scaffold_356	0.000822804
	7	80.758	054H04	00.201661.054H04	scaffold_874	0
	7	81.198	042 E08	00.201021.042E08	scaffold_179	75.9055
	7	82.018	029A04	00.200627.029A04	scaffold_356	0.000822804
	7	82.279	005G07	00.200114.005G07	scaffold_880	0.0093314
	7	82.437	073A06	00.202899.073A06	scaffold_382	0.00173349
	7	82.75	074F03	00.202622.074F03	scaffold_209	0.0210873
	7	83.065	023D10	00.201694.023D10	scaffold_209	0.0210873
	7	84.09	023C09	00.202760.023C09	scaffold_921	0
	7	84.47	021C05	00.200669.021C05	scaffold_381	0.00434949
	7	84.811	034C12	00.211163.034C12	scaffold_381	0.00434949
	7	84.942	092A10	00.201730.092A10	scaffold_381	0.00434949
	7	85.18	118B05	00.200978.118B05	scaffold_381	0.00434949
	7	85.398	014G04	00.200170.014G04	scaffold_460	0.00312261
	7	85.552	054G07	00.201730.054G07	scaffold_381	0.00434949
	7	85.674	047H06	00.201822.047H06	scaffold_460	0.00312261
	7	85.792	037G04	00.228904.037G04	scaffold_123, 2399	0
	7	85.867	062D04	00.201822.062D04	scaffold_460	0.00312261
	7	85.967	049 E04	00.201233.049E04	scaffold_123	0.00939345
	7	85.994	054G11	00.201822.054G11	scaffold_460	0.00312261
	7	86.18	014G05	00.200170.014G05	scaffold_460	0.00312261
	7	86.355	006C06	00.200118.006C06	scaffold_123	0.00939345
	7	86.448	006C08	00.200118.006C08	scaffold_123	0.00939345
	7	86.746	006C10	00.200118.006C10	scaffold_123	0.00939345
	7	86.872	006C02	00.200118.006C02	scaffold_123	0.00939345
	7	87.04	006C01	00.200118.006C01	scaffold_123	0.00939345
	7	87.525	006C03	00.200118.006C03	scaffold_123	0.00939345
	7	89.705	047C08	00.201718.047C08	scaffold_106	0.040008
	7	90.142	095B03	00.200223.095B03	scaffold_449	0.0111772
	7	90.372	104G05	00.200223.104G05	scaffold_449	0.0111772
	7	90.997	021 E11	00.200754.021E11	scaffold_298	17.0037
	7	92.797	010D04	00.200142.010D04	scaffold_342	6.39471
	7	92.923	067F06	00.221955.067F06	scaffold_342	6.39471
	7	93.857	060B08	00.201210.060B08	scaffold_3863	0
	7	93.959	083F05	00.200589.083F05	scaffold_no close match	0
	7	95.005	041D08	00.202954.041D08	scaffold_325	0.021772
	7	95.815	040C07	00.203983.040C07	scaffold_325	0.021772
	7	96.456	020D05	00.200446.020D05	scaffold_1153	57.1438
	7	96.647	026B01	00.201358.026B01	scaffold_351	0.0334351
	7	96.706	117A03	00.201358.117A03	scaffold_790	0.0386015
	7	96.724	115A10	00.200340.115A10	scaffold_468	0.00638019
	7	97.068	059C11	00.201337.059C11	scaffold_644	0.16105
	7	97.524	073D12	00.202605.073D12	scaffold_351	0.0334351
	7	97.776	053B11	00.202605.053B11	scaffold_351 close match	0
	7	99.097	057H08	00.201584.057H08	scaffold_1007	0
	7	99.535	039H10	00.203933.039H10	scaffold_351 close match	0
	7	99.755	047F04	00.201738.047F04	scaffold_8390	0
	7	100.936	036B04	00.204031.036B04	scaffold_952	0.00384632
	7	102.197	063A11	00.201883.063A11	scaffold_1027	0.0254222
	7	102.46	026G10	00.201332.026G10	scaffold_1232	0
	7	104.876	023F01	00.201847.023F01	scaffold_1188	0.00727929
	7	106.184	081D09	00.203487.081D09	scaffold_17200	0
	7	107.65	039B06	00.210150.039B06	scaffold_1574	0
	7	110.953	023C12	00.201408.023C12	scaffold_633	0.0147867
	7	111.445	061 E12	00.201408.061E12	scaffold_633	0.0147867
	7	113.205	038G06	00.203297.038G06	scaffold_595	0.00877932
	7	113.725	089 E03	00.201400.089E03	scaffold_595	0.00877932
	7	115.157	074C07	00.202858.074C07	scaffold_650, 2131	0
	7	116.579	104C03	00.209367.104C03	scaffold_650	0.0225715
	7	116.781	007D08	00.200124.007D08	scaffold_1132	0.00617097
	7	117.779	085B04	00.203991.085B04	scaffold_1113	0.0329621
	7	120.112	064G08	00.201099.064G08	scaffold_650	0.0225715
