# Supplementary material for: Efficient high-throughput sequencing of a laser microdissected chromosome arm
Source: BMC Genomics. 2013 May 28;14:357. doi: 10.1186/1471-2164-14-357 (PMC3701504; doi:10.1186/1471-2164-14-357)
Supplement: Additional file 3 — Uniquely-mapped read distribution on physical map. All genes previously mapped by FISH-TSA [8,10,20] are shown with associated chromosome/linkage group (chrom/LG), meiotic map position, cognate v4.1 scaffolds with hit/kb ratio, probe size (Ampl. Length), relative distance from centromere (RDC), and v7.1 position. All regions with high read density (17–80 hits/kb, marked in red) are located on 7p. FISH-TSA probes in all other regions (black) have <1 hit/kb. [file 1471-2164-14-357-S3.xlsx]

## Sheet: Hit distribution on physical ma
			Hit distribution on physical map
Chrom/ LG	map position cM	v4.1 Scaffold	Locus	Ampl. length (bp)	RDC	LG orientation	hits/kb	v7.1 position	Citation
1	16.74	scaffold_217	pias2	1352	q 0.95	q - p	0.0190463	scaffold_1 :6833902- 6851135	Wells et al., 2011
	20.64
	41.84	scaffold_12	cabin1	1112	q 0.54		0.0582914	scaffold_1:54954783- 55038488	Wells et al., 2011
	50.29
	47.97	scaffold_17	dao	989	q 0.48		0.00333447	scaffold_1:61360250- 61399225	Wells et al., 2011
	60.12
	61.48	scaffold_229	adh1b	1066	q 0.22		0	scaffold_1:150963797 - 150979177	Wells et al., 2011
	62.35
	60.9	scaffold_112	mast3	1619	q 0.13		0.00609422	scaffold_1:122516171- 122559666	Khokka et al., 2009
	63.23
	66.37	scaffold_89	camk2d	1141	p 0.25		0.0026598	scaffold_3:44888384- 44988233	Wells et al., 2011
	68.72
	78.26	scaffold_107	exoc1	1448	p 0.54		0.0110177	scaffold_1:183224791- 183258347	Wells et al., 2011
	84.67
	94.7	scaffold_237	whsc2	1040	p 0,78		0.010667	scaffold_1:198859737- 198875859	Wells et al., 2011
	95.5
2	???	scaffold_1025	piga	1094	p 0.63	p - q	0	scaffold_2:26303138- 26312926	Macha et al., 2012
	???	scaffold_430	sts	1105	p 0,53		0.00875727	scaffold_2:20397121- 20457140	Macha et al., 2012
	???	scaffold_695	BC088760	1025	p 0.47		0	scaffold_2:44761144-44781149	Macha et al., 2012
	???	scaffold_64	asmtl	1143	p 0.46		0.00748053	scaffold_2:43955299- 43979005	Macha et al., 2012
	???	scaffold_135	pdha1	1130	p 0.45		0.000833013	scaffold_2:22355051- 22366581	Macha et al., 2012
	???	scaffold_35	srpx	1101	p 0.23		0.0278126	scaffold_2:46053401- 46090244	Macha et al., 2012
	4.35	scaffold_492	epb41	1495	q 0.22		0.00449564	scaffold_2:6496653- 6595649	Khokka et al., 2009
	22.42
	7.62	scaffold_817	trit1	1269	q 0.28		0.252978	scaffold_2:14179737- 14199085	Wells et al., 2011
	7.91
	46.35	scaffold_80	uspl1	1427	q 0.75		0.00415526	scaffold_2:105306825- 105322168	Wells et al., 2011
	56.4
	46.35	scaffold_80	pan3	1118	q 0.76		0.00415526	scaffold_2:105306825- 105322168	Wells et al., 2011
	56.4
3	15.08	scaffold_809	jhdm1d	1020	p 1.00	p - q	0.305634	scaffold_3:970244- 1003790	Wells et al., 2011
	16.3
	48.14	scaffold_24	gemin5	1227	centromere		0.0352799	scaffold_3:52336983- 52365276	Khokka et al., 2009
	50.25
	45.85	scaffold_177	phf15	1066	q 0.10		0.0706544	scaffold_3:51849067- 51958636	Wells et al., 2011
	49.73
	59.69	scaffold_251	fgfr4	1459	q 0.26		0.00292017	scaffold_3:74878455- 74891220	Wells et al., 2011
	79.02
	7.1	scaffold_675	chd3 (CLUSTER 3B)	1421	q 1.00		0.00349735	scaffold_3b:4074031..4129647	Wells et al., 2011
	7.5
4	1.49	scaffold_1001	sox6	1133	p 0.96	p - q	0.0391155	scaffold_4:161712- 223958	Wells et al., 2011
	30.63	scaffold_281	ext2	1368	p 0.83		0.00537784	scaffold_4:6987247- 7023177	Wells et al., 2011
	39.91
	27.6	scaffold_82	acp2	1207	p 0.68		0.00772613	scaffold_4:8099539- 8111935	Wells et al., 2011
	42.07
	44.35	scaffold_146	rasgrp2	1208	p 0.23		0.00477438	scaffold_4:27618756- 27655631	Wells et al., 2011
	50.29
	44.54	scaffold_288	znf423	1110	centromere		0.00731431	scaffold_4:32962894- 32975502	Khokka et al., 2009
	45.02	scaffold_128	adamts18	1106	q 0.14		0.00280372	scaffold_4:39722876- 39771030	Wells et al., 2011
	47.19
	50.71	scaffold_6	e2f4	1016	q 0.32		0.0172816	scaffold_4:111124084- 111147884	Wells et al., 2011
	61.92
	41,81	scaffold_1	mast2	1149	q 0.45		0.008826	scaffold_4:101490134- 101559018	Wells et al., 2011
	78.72
	41.81	scaffold_1	pcsk9	1315	q 0.47		0.008826	scaffold_4:101490134- 101559018	Wells et al., 2011
	78.72
	41.81	scaffold_1	dmap1	1110	q 0.48		0.008826	scaffold_4:101490134- 101559018	Wells et al., 2011
	78.72
	97.73	scaffold_404	rybp	1003	q 0.87		0.00463177	scaffold_4:128850848- 128866325	Wells et al., 2011
	99.97
	97.73	scaffold_404	ppp4r2	1000	q 0.90		0.00463177	scaffold_4:128850848- 128866325	Wells et al., 2011
	99.97
	110.36	scaffold_126	ptprg	1218	q 0.96		0.137621	scaffold_4:134643898- 134811094	Wells et al., 2011
	117.65
5	0	scaffold_63	tram2	1035	q 0.88	q - p	0.630353	scaffold_5b:1657953- 1682571	Wells et al., 2011
	15.38
	11,22	scaffold_132	ap2m1	1193	q 0.47		0.012372	scaffold_5b:1657953- 1682571	Wells et al., 2011
	11,63
	15.8	scaffold_193	myo6	1393	q 0.35		0.00205597	scaffold_5:38135194- 38227789	Wells et al., 2011
	16.91
	20.58	scaffold_250	cdc40	1280	q 0.25		0.00121725	scaffold_5:50506277- 50537698	Wells et al., 2011
	21.14
	27.39	scaffold_387	olig3	1847	centromere		0.034373	scaffold_1:134762454- 134764710	Khokka et al., 2009
	27.6
	29.57	scaffold_206	crim1	1298	p 0.26		0.247439	scaffold_5:60954623- 61037802	Wells et al., 2011
	29.97
	30.79	scaffold_98	ttc27	1364	p 0.30		1.03138	scaffold_5:83406999- 83632833	Wells et al., 2011
	31.28
	30.85	scaffold_74	cyp1b1	1035	p 0.41		0.0601936	scaffold_5:85469633- 85482733	Wells et al., 2011
	33.44
	55	scaffold_25	prepl	1179	p 0.77		0.0423567	scaffold_5:109125718- 109145621	Wells et al., 2011
	60.51
	80.07	scaffold_372	bre	989	p 0.93		0.018857	scaffold_5:120489270- 120607456	Wells et al., 2011
	82.45
6	26.87	scaffold_83	atp6v1h	1222	q 0.55		0.0445554	scaffold_6:34941316- 34981513	Wells et al., 2011
	29.81
	29.3	scaffold_84	b4galt6	1018	q 0.54		0.0196381	scaffold_6:38076882-38102186	Wells et al., 2011
	32.37
	39.2	scaffold_46	fbxl7	1034	q 0.13		0.0294779	scaffold_6:73798505- 73814099	Khokka et al., 2009
	41.84
	42.9	scaffold_57	fignl1	1236	p 0.24		0.0569686	scaffold_6:83409867- 3416826	Wells et al., 2011
	44.05
	52.26	scaffold_104	Xt7.1-THdA017i08.3 (Gurdon Institute X.t. EST Database)	1050	p 0.65		0	scaffold_6:115529537-115623486	Wells et al., 2011
	53.67
	54.74	scaffold_47	mpp7	984	p 0.68		0.00551864	scaffold_6:120955928- 121042323	Wells et al., 2011
	67.49
	62.18	scaffold_28	csrnp1	1193	p 0.85		0.0201332	scaffold_6:132955925- 132976235	Wells et al., 2011
	79.77
7	0	scaffold_827	nop2	1338	p 0.92	p - q	75.2484	scaffold_7:7104244-7112181	Wells et al., 2011
	61.75	scaffold_266	gpr123	1039	p 0.59		30.9843	scaffold_7:21656830- 21659716	Wells et al., 2011
	63.06
	54.36	scaffold_271	got1	1138	p 0.46		79.1573	scaffold_7:29689039- 29702944	Wells et al., 2011
	68.75
	70.82	scaffold_75	mat1a	1032	p 0.12		50.5371	scaffold_7:47378260- 47400284	Khokka et al., 2009
	71.24
	56.07	scaffold_298	mfn2	1476	q 0.14		17.0037	scaffold_7:80019268- 80069172	Wells et al., 2011
	91
	73.29	scaffold_124	cbl	1125	q 0.43		0.00825371	scaffold_7:69859840- 69914454	Wells et al., 2011
	76.96
	73.29	scaffold_124	tbcel	1116	q 0.43		0.00825371	scaffold_7:69859840- 69914454	Wells et al., 2011
	76.96
	85.97	scaffold_123	fut1	1042	q 0.78		0.00939345	scaffold_7:105892523- 105893822	Wells et al., 2011
	87.53
	117.78	scaffold_1113	agmat	968	q 0.95		0.0329621	scaffold_7:124092055- 124102037	Wells et al., 2011
8	???	scaffold_3241	cfp	1181	p 1.00	p - q	0.382585	scaffold_224:52421- 115306	Macha et al., 2012
	???	scaffold_830	elk1	1057	p 1.00		0.00788341	scaffold_232:6704- 11377	Macha et al., 2012
	???	scaffold_3434	gata1	1035	p 1.00		0	scaffold_1542:1645- 7052	Macha et al., 2012
	???	scaffold_2002	kcnd1	1240	p 1.00		0	scaffold_837:7989- 19675	Macha et al., 2012
	???	scaffold_3433	pctk1	1208	p 1.00		0	scaffold_232:28148- 36368	Macha et al., 2012
	???	scaffold_5871	syn1	1007	p 1.00		0	scaffold_6811:313- 1168	Macha et al., 2012
	???	scaffold_1901	was	1157	p 1.00		0	scafafold_2700:13- 954	Macha et al., 2012
	???	scaffold_1144	atp6ap1	1002	p 1.00		0.00971883	scaffold_181:114542- 128109	Macha et al., 2012
	15.16	scaffold_366	grin1 (CLUSTER 8B)	1132	p 1.00		0.0016286	scaffold_8b:1734756- 1787026	Macha et al., 2012
	11.61	scaffold_667	glipr2 (CLUSTER 8B)	1214	p 0.92		0.0354936	scaffold_371:467- 5615	Wells et al., 2011
	12.36
	12.04	scaffold_154	naif1	1061	centromere		0.00309532	scaffold_8:9170554- 9179968	Khokka et al., 2009
	12.9
	12.04	scaffold_154	dusp9	1038	q 0.04		0.00309532	scaffold_8:9170554- 9179968	Wells et al., 2011
	12.9
	12.04	scaffold_154	smc1a	1224	q 0.04		0.00309532	scaffold_8:9170554- 9179968	Wells et al., 2011
	12.9
	???	scaffold_507	pfkfb1	1009	q 0.06		0	scaffold_173:74718- 107493	Macha et al., 2012
	12.09	scaffold_933	nr6a1	1167	q 0.09		0.00358021	scaffold_8:15956088- 15992410	Wells et al., 2011
	???	scaffold_861	ophn1	1267	q 0,18		0	scaffold_8:22887996- 22973196	Macha et al., 2012
		scaffold_10	atp7a	1432	q 0.26		0.00403203	scaffold_7:5532030-5577127	Macha et al., 2012
	36.03	scaffold_384	rps6ka6	1260	q 0.36		0.00176081	scaffold_8:40792747- 40836092	Wells et al., 2011
	36.39
	37.6	scaffold_31	f9	1206	q 0.40		0.0120534	scaffold_8:48540805-48561521	Wells et al., 2011
	39.68
	53.71	scaffold_166	zfp36l1	904	q 0.78		0.0693224	scaffold_8:96719955- 96724277	Wells et al., 2011
	56.65
	63.11	scaffold_427	mef2d	1165	q 0.90		0.029558	scaffold_27:65194- 132993	Wells et al., 2011
	64.86	scaffold_790	rhbg	1062	q 0.92		0.0386015	scaffold_8:107984648- 108013996	Wells et al., 2011
	63.11	scaffold_427	ubqln4	1269	q 0.93		0.029558	scaffold_27:65194- 132993	Wells et al., 2011
9	4.61	scaffold_893	smarcal1	1208	q 1.00	q-p	0.0096558	scaffold_9:1724027-1737465	Wells et al., 2011
	12.39	scaffold_77	znf142	1232	q 0.98		0.00999861	scaffold_9:3893788- 3912187	Wells et al., 2011
	35.71	scaffold_51	tbr1	1033	q 0.74		0.0208743	scaffold_9:13592778- 13606786	Wells et al., 2011
	46.93
	61.29	scaffold_291	stat4	1497	q 0.09		0.0151523	scaffold_9:53087761- 53151587	Khokka et al., 2009
	61.96
	66.39	scaffold_27	MGC145260	1140	p 0.58		0.00677963	scaffold_9:77984400- 78009581	Wells et al., 2011
	73.11
10	8.44	scaffold_178	map2k4	1281	q 1.00	q - p	0.0128668	scaffold_10:2150287- 2194624	Wells et al., 2011
	12.4
	12.64	scaffold_38	src	1150	q 0.68		0.538804	scaffold_10:9847766- 9883472	Wells et al., 2011
	16.19
	44.78	scaffold_29	ezh1	1210	q 0.03		0.342946	scaffold_10:23679141- 23719830	Khokka et al., 2009
	47.67
	46.73	scaffold_155	nmt1	1306	p 0.28		0.0026775	scaffold_10:19300487- 19317441	Wells et al., 2011
	46.75
	43.83	scaffold_334	hoxb3	1088	p 0.51		0.283717	scaffold_10:28948070- 28963438	Wells et al., 2011
	51.64
	43.83	scaffold_334	sp2	1048	p 0.53		0.283717	scaffold_10:28948070- 28963438	Wells et al., 2011
	51.64
	72.49	scaffold_531	taf4	1368	p 0.75		0.369988	scaffold_10:37276406- 37306124	Wells et al., 2011
