# Supplementary material for: Efficient high-throughput sequencing of a laser microdissected chromosome arm
Source: BMC Genomics. 2013 May 28;14:357. doi: 10.1186/1471-2164-14-357 (PMC3701504; doi:10.1186/1471-2164-14-357)
Supplement: Additional file 5 — Reads mapping uniquely to v7.1 assembly. Table showing all unique hits to v7.1 scaffolds. Chromosome-scale superscaffolds are shown top right, with orphan scaffolds on left ordered by decreasing unique reads/kb ratio. [file 1471-2164-14-357-S5.xlsx]

## Sheet: Unique hits to 7.1 assembly
	Unique hits to orphan v7.1scaffolds						Unique hits to v7.1 superscaffolds
	scaffold	length	hits	hits/kb			scaffold	length	hits	hits/kb
	scaffold_6038	3938	1737	441.087			scaffold_1	215906545	29438	0.136346
	scaffold_3099	6194	2515	406.038			scaffold_2	150913983	21210	0.140544
	scaffold_2202	8380	3078	367.303			scaffold_3	117219152	123809	1.05622
	scaffold_5488	4218	1338	317.212			scaffold_4	140444050	71109	0.506316
	scaffold_8746	1830	493	269.399			scaffold_5	122929044	26351	0.214359
	scaffold_7968	2845	648	227.768			scaffold_6	142678541	4723	0.0331024
	scaffold_8038	2789	604	216.565			scaffold_7	124127367	3627889	29.2271
	scaffold_899	19749	3938	199.403			scaffold_8	108038044	20282	0.18773
	scaffold_1161	17621	3458	196.243			scaffold_9	100021500	28069	0.28063
	scaffold_1249	13968	2735	195.805			scaffold_10	37900619	10104	0.266592
	scaffold_7931	2867	518	180.677
	scaffold_4726	4656	812	174.399
	scaffold_4974	4520	703	155.531
	scaffold_8518	2317	335	144.584
	scaffold_3534	6584	840	127.582
	scaffold_1258	14049	1788	127.269
	scaffold_419	58381	6850	117.333
	scaffold_1922	9923	1109	111.761
	scaffold_1794	10111	1115	110.276
	scaffold_4861	4687	496	105.825
	scaffold_1543	11464	1130	98.5694
	scaffold_3568	5577	546	97.9021
	scaffold_3935	5252	490	93.2978
	scaffold_2601	7228	668	92.4184
	scaffold_140	236341	21279	90.0352
	scaffold_976	17955	1553	86.494
	scaffold_3604	5533	472	85.3063
	scaffold_569	36683	3111	84.8077
	scaffold_3268	6034	508	84.1896
	scaffold_1591	11617	945	81.3463
	scaffold_178	204077	16319	79.9649
	scaffold_855	20925	1653	78.9964
	scaffold_1333	13187	1040	78.8655
	scaffold_94	329321	25879	78.5829
	scaffold_4415	4864	378	77.7138
	scaffold_4884	4574	354	77.394
	scaffold_404	81552	6261	76.7731
	scaffold_5440	6045	455	75.2688
	scaffold_3147	6114	456	74.5829
	scaffold_7378	3247	242	74.5303
	scaffold_9140	1191	88	73.8875
	scaffold_275	107539	7873	73.2106
	scaffold_7158	3386	247	72.9474
	scaffold_20	1200885	86836	72.31
	scaffold_3798	5358	374	69.8022
	scaffold_1449	12260	842	68.6786
	scaffold_2900	6541	444	67.8795
	scaffold_9151	1183	79	66.7794
	scaffold_5353	4720	315	66.7373
	scaffold_127	261960	17412	66.4682
	scaffold_1431	13293	881	66.2755
	scaffold_953	19143	1268	66.2383
	scaffold_67	427933	28008	65.4495
	scaffold_5248	4491	293	65.2416
	scaffold_144	271629	17539	64.5697
	scaffold_152	211238	13302	62.9716
	scaffold_22	1156260	69414	60.0332
	scaffold_2074	8843	530	59.9344
	scaffold_126	259405	14563	56.14
	scaffold_8488	2354	130	55.2251
	scaffold_105	319738	17352	54.2694
	scaffold_6014	3949	214	54.1909
	scaffold_1351	13656	704	51.5524
	scaffold_3538	5841	298	51.0187
	scaffold_124	291846	14776	50.6294
	scaffold_6573	3675	178	48.4354
	scaffold_933	23769	1139	47.9196
	scaffold_4030	5161	247	47.8589
	scaffold_595	49068	2318	47.2406
	scaffold_3457	5685	265	46.6139
	scaffold_375	87092	3950	45.3543
	scaffold_2484	7633	334	43.7574
	scaffold_3927	5263	227	43.1313
	scaffold_3615	5820	246	42.268
	scaffold_3858	5319	223	41.9252
	scaffold_5539	4320	178	41.2037
	scaffold_1377	12839	525	40.891
	scaffold_2276	8204	329	40.1024
	scaffold_2203	8621	334	38.7426
	scaffold_816	22268	862	38.7103
	scaffold_96	379355	14419	38.0093
	scaffold_3458	5685	207	36.4116
	scaffold_597	35202	1239	35.1969
	scaffold_1383	12945	444	34.299
	scaffold_696	27569	935	33.9149
	scaffold_843	21322	723	33.9086
	scaffold_2569	11035	370	33.5297
	scaffold_8195	2673	88	32.9218
	scaffold_2291	8159	266	32.602
	scaffold_1824	9984	324	32.4519
	scaffold_211	154526	4912	31.7875
	scaffold_3275	5927	187	31.5505
	scaffold_6895	3640	113	31.044
	scaffold_2462	7587	231	30.4468
	scaffold_78	417304	12688	30.4047
	scaffold_4920	4551	136	29.8835
	scaffold_3439	5708	170	29.7828
	scaffold_6052	3933	114	28.9855
	scaffold_464	83457	2411	28.8891
	scaffold_3299	6554	189	28.8374
	scaffold_1071	15965	448	28.0614
	scaffold_2534	7538	211	27.9915
	scaffold_718	26214	724	27.6188
	scaffold_35	805381	21777	27.0394
	scaffold_3725	5423	143	26.3692
	scaffold_2731	7328	193	26.3373
	scaffold_1347	13119	332	25.3068
	scaffold_480	48378	1221	25.2387
	scaffold_6445	4090	103	25.1834
	scaffold_660	29979	750	25.0175
	scaffold_2417	7841	195	24.8693
	scaffold_526	66000	1616	24.4848
	scaffold_7512	3165	77	24.3286
	scaffold_3905	5278	128	24.2516
	scaffold_3249	6101	147	24.0944
	scaffold_1356	13026	312	23.9521
	scaffold_8399	2464	59	23.9448
	scaffold_4835	4700	111	23.617
	scaffold_754	27762	652	23.4853
	scaffold_2537	7487	171	22.8396
	scaffold_782	23259	526	22.6149
	scaffold_983	43182	963	22.301
	scaffold_2273	8109	177	21.8276
	scaffold_2090	8890	185	20.8099
	scaffold_2279	8189	165	20.149
	scaffold_2472	7667	154	20.0861
	scaffold_851	21189	423	19.9632
	scaffold_1908	9581	191	19.9353
	scaffold_2127	8687	173	19.9148
	scaffold_835	21467	427	19.891
	scaffold_9160	1159	23	19.8447
	scaffold_7081	3429	68	19.8309
	scaffold_868	20564	405	19.6946
	scaffold_1037	19371	375	19.3588
	scaffold_687	28169	545	19.3475
	scaffold_1368	14675	282	19.2164
	scaffold_5141	4420	84	19.0045
	scaffold_4816	4611	87	18.8679
	scaffold_3461	5683	104	18.3002
	scaffold_2606	7206	130	18.0405
	scaffold_8395	2468	44	17.8282
	scaffold_9185	1130	20	17.6991
	scaffold_2974	6503	111	17.069
	scaffold_323	98096	1659	16.912
	scaffold_2422	7707	128	16.6083
	scaffold_2845	6650	110	16.5414
	scaffold_3971	5341	88	16.4763
	scaffold_426	90300	1478	16.3677
	scaffold_4170	5053	82	16.228
	scaffold_8316	3453	56	16.2178
	scaffold_1904	9594	155	16.1559
	scaffold_8590	3253	52	15.9852
	scaffold_4862	4709	75	15.9269
	scaffold_3156	6093	94	15.4275
	scaffold_2034	9291	141	15.176
	scaffold_4481	4822	72	14.9316
	scaffold_226	165414	2451	14.8174
	scaffold_400	65699	963	14.6578
	scaffold_3670	5461	80	14.6493
	scaffold_2705	6952	101	14.5282
	scaffold_3512	5743	83	14.4524
	scaffold_5075	4690	67	14.2857
	scaffold_889	43091	613	14.2257
	scaffold_7539	3142	44	14.0038
	scaffold_3041	6291	88	13.9882
	scaffold_836	23104	323	13.9803
	scaffold_2703	7055	98	13.8909
	scaffold_3957	5337	74	13.8655
	scaffold_7910	3181	44	13.8321
	scaffold_6224	3849	53	13.7698
	scaffold_3022	6332	86	13.5818
	scaffold_6031	3941	53	13.4484
	scaffold_3068	6373	85	13.3375
	scaffold_2188	8429	112	13.2875
	scaffold_5673	4603	61	13.2522
	scaffold_8287	3545	45	12.6939
	scaffold_1830	9937	123	12.378
	scaffold_8059	3806	47	12.3489
	scaffold_925	19326	237	12.2633
	scaffold_5894	4007	49	12.2286
	scaffold_3841	5649	69	12.2146
	scaffold_3085	6226	76	12.2069
	scaffold_2131	8653	103	11.9034
	scaffold_7827	2951	35	11.8604
	scaffold_4426	5519	63	11.4151
	scaffold_6868	3533	40	11.3218
	scaffold_4310	5037	56	11.1177
	scaffold_7948	2985	33	11.0553
	scaffold_6436	3738	40	10.7009
	scaffold_6200	3863	41	10.6135
	scaffold_949	18396	195	10.6001
	scaffold_3254	6057	64	10.5663
	scaffold_5579	4173	44	10.544
	scaffold_4115	5296	54	10.1964
	scaffold_4500	4811	49	10.185
	scaffold_6571	3675	37	10.068
	scaffold_7854	3182	32	10.0566
	scaffold_1209	15262	151	9.89385
	scaffold_2421	7708	76	9.85989
	scaffold_7554	3455	34	9.84081
	scaffold_2717	6924	67	9.67649
	scaffold_6017	3946	38	9.63001
	scaffold_9166	1153	11	9.54033
	scaffold_1879	9700	92	9.48454
	scaffold_2971	6980	66	9.45559
	scaffold_4868	4769	45	9.43594
	scaffold_1693	14374	135	9.39196
	scaffold_1226	15174	141	9.29221
	scaffold_5331	4313	40	9.27429
	scaffold_3097	6297	58	9.21074
	scaffold_906	20077	182	9.0651
	scaffold_2054	9062	82	9.04878
	scaffold_3222	5999	54	9.0015
	scaffold_729	25796	232	8.99364
	scaffold_8317	3581	32	8.93605
	scaffold_3169	6074	54	8.89035
	scaffold_3844	5329	47	8.81967
	scaffold_1326	13585	119	8.75966
	scaffold_8369	2654	23	8.66616
	scaffold_1185	14452	125	8.64932
	scaffold_8427	2438	21	8.61362
	scaffold_5480	4323	37	8.55887
	scaffold_2424	7802	66	8.45937
	scaffold_2126	8688	73	8.40239
	scaffold_5169	4405	37	8.39955
	scaffold_1330	13272	111	8.36347
	scaffold_1709	10971	91	8.29459
	scaffold_1049	17024	141	8.28242
	scaffold_4754	4832	40	8.27815
	scaffold_2760	7394	61	8.24993
	scaffold_5310	4327	35	8.08875
	scaffold_4642	4711	38	8.06623
	scaffold_7437	3881	31	7.98763
	scaffold_2014	9079	72	7.93039
	scaffold_8672	3326	26	7.8172
	scaffold_1725	10520	82	7.79468
	scaffold_6735	3595	28	7.7886
	scaffold_484	65275	505	7.7365
	scaffold_2988	6380	49	7.68025
	scaffold_2410	8509	64	7.52145
	scaffold_2943	6660	49	7.35736
	scaffold_8358	2513	18	7.16275
	scaffold_6878	3527	25	7.08818
	scaffold_1643	10823	76	7.02208
	scaffold_2454	8007	55	6.86899
	scaffold_1382	12694	87	6.85363
	scaffold_4687	4682	32	6.83469
	scaffold_1918	9770	66	6.75537
	scaffold_1371	14046	94	6.6923
	scaffold_2185	8546	57	6.66979
	scaffold_8118	3312	22	6.64251
	scaffold_1792	10428	68	6.52091
	scaffold_1112	16110	105	6.51769
	scaffold_2307	8307	54	6.50054
	scaffold_4834	4933	32	6.48692
	scaffold_4448	5104	33	6.46552
	scaffold_3086	6899	44	6.37774
	scaffold_5678	4562	29	6.35686
	scaffold_2328	8291	52	6.27186
	scaffold_7615	3194	19	5.94865
	scaffold_271	128976	765	5.93134
	scaffold_4619	4729	28	5.92091
	scaffold_2043	9174	54	5.8862
	scaffold_3899	5282	31	5.86899
	scaffold_3879	5627	33	5.86458
	scaffold_1768	10526	61	5.79517
	scaffold_6148	4193	24	5.72383
	scaffold_7900	3336	19	5.69544
	scaffold_4080	5122	29	5.66185
	scaffold_2725	6903	39	5.64972
	scaffold_4059	5142	29	5.63983
	scaffold_3817	9261	52	5.61494
	scaffold_4759	4637	26	5.60707
	scaffold_2647	7332	41	5.59193
	scaffold_4018	5173	28	5.41272
	scaffold_1261	14652	79	5.39176
	scaffold_2596	7238	39	5.38823
	scaffold_2358	7886	41	5.19909
	scaffold_2350	8096	42	5.18775
	scaffold_977	43753	223	5.09679
	scaffold_1873	12419	63	5.07287
	scaffold_2543	7377	37	5.01559
	scaffold_4838	4599	23	5.00109
	scaffold_7372	3250	16	4.92308
	scaffold_1203	14464	71	4.90874
	scaffold_2982	6391	31	4.85057
	scaffold_2247	8482	40	4.71587
	scaffold_2877	6578	31	4.71268
	scaffold_2812	6813	32	4.6969
	scaffold_2357	7891	37	4.68889
	scaffold_2264	8137	38	4.67003
	scaffold_7406	3232	15	4.64109
	scaffold_4702	5025	23	4.57711
	scaffold_3445	5702	26	4.5598
	scaffold_6935	8172	37	4.52766
	scaffold_8670	2002	9	4.4955
	scaffold_4175	5148	23	4.46775
	scaffold_5402	4265	19	4.45487
	scaffold_5795	4060	18	4.4335
	scaffold_1959	9457	40	4.22967
	scaffold_842	23067	97	4.20514
	scaffold_5930	4092	17	4.15445
	scaffold_2027	9446	39	4.12873
	scaffold_4522	4898	20	4.0833
	scaffold_9155	4775	19	3.97906
	scaffold_5954	4311	17	3.9434
	scaffold_1411	13476	53	3.93292
	scaffold_3949	5340	21	3.93258
	scaffold_1486	12073	47	3.89298
	scaffold_5194	4388	17	3.8742
	scaffold_4259	4981	19	3.8145
	scaffold_3382	5777	22	3.8082
	scaffold_4070	5129	19	3.70443
	scaffold_4455	4836	17	3.5153
	scaffold_155	230036	802	3.48641
	scaffold_1458	12085	42	3.47538
	scaffold_4819	4610	16	3.47072
	scaffold_5658	4331	15	3.4634
	scaffold_1323	14747	50	3.39052
	scaffold_2310	8024	27	3.36491
	scaffold_6043	3937	13	3.30201
	scaffold_1189	16343	53	3.24298
	scaffold_6582	4649	15	3.2265
	scaffold_3556	5588	18	3.22119
	scaffold_1001	18175	58	3.1912
	scaffold_5333	4412	14	3.17316
	scaffold_2799	6746	21	3.11296
	scaffold_1698	10491	32	3.05023
	scaffold_2220	8894	27	3.03575
	scaffold_5524	4300	13	3.02326
	scaffold_3238	5978	18	3.01104
	scaffold_4529	5046	15	2.97265
	scaffold_9275	1015	3	2.95567
	scaffold_3150	6107	18	2.94744
	scaffold_1932	10154	29	2.85602
	scaffold_5429	4249	12	2.82419
	scaffold_3183	6054	17	2.80806
	scaffold_2374	7853	22	2.80148
	scaffold_2626	7144	20	2.79955
	scaffold_1590	11133	31	2.78451
	scaffold_1919	9524	26	2.72995
	scaffold_29	904158	2454	2.71413
	scaffold_3297	5897	16	2.71324
	scaffold_3669	5914	16	2.70544
	scaffold_4270	4971	13	2.61517
	scaffold_6189	3867	10	2.58598
	scaffold_6945	3493	9	2.57658
	scaffold_2747	6990	18	2.57511
	scaffold_4645	4710	12	2.54777
	scaffold_5345	4403	11	2.4983
	scaffold_7732	3211	8	2.49144
	scaffold_1228	14539	36	2.4761
	scaffold_2936	6471	16	2.47257
	scaffold_3126	6146	15	2.44061
	scaffold_1208	15561	37	2.37774
	scaffold_1765	10328	24	2.32378
	scaffold_8283	2595	6	2.31214
	scaffold_6709	4350	10	2.29885
	scaffold_6960	3487	8	2.29424
	scaffold_2111	8742	20	2.28781
	scaffold_6365	3956	9	2.27503
	scaffold_1153	16571	37	2.23282
	scaffold_4979	4518	10	2.21337
	scaffold_4190	5031	11	2.18644
	scaffold_4783	4621	10	2.16403
	scaffold_1955	9348	20	2.1395
	scaffold_1513	12411	26	2.09492
	scaffold_2099	9123	19	2.08265
	scaffold_4495	4814	10	2.07727
	scaffold_7464	3401	7	2.05822
	scaffold_5938	3989	8	2.00552
	scaffold_3219	6005	12	1.99833
	scaffold_8173	3054	6	1.96464
	scaffold_3084	6232	12	1.92555
	scaffold_3104	6284	12	1.90961
	scaffold_2140	8630	16	1.854
	scaffold_1167	15883	29	1.82585
	scaffold_876	20299	37	1.82275
	scaffold_2594	7242	13	1.79508
	scaffold_2587	7253	13	1.79236
	scaffold_7418	3369	6	1.78094
	scaffold_7181	3370	6	1.78042
	scaffold_1789	10140	18	1.77515
	scaffold_3585	5657	10	1.76772
	scaffold_8234	2837	5	1.76243
	scaffold_7971	2844	5	1.75809
	scaffold_1984	9206	16	1.738
	scaffold_3973	5218	9	1.7248
	scaffold_6941	3497	6	1.71576
	scaffold_4290	5253	9	1.71331
	scaffold_2275	8205	14	1.70628
	scaffold_1058	16465	28	1.70058
	scaffold_9152	1182	2	1.69205
	scaffold_8108	3017	5	1.65728
	scaffold_2354	7908	13	1.6439
	scaffold_89	421526	688	1.63217
	scaffold_5235	4938	8	1.62009
	scaffold_6867	3748	6	1.60085
	scaffold_2777	6885	11	1.59768
	scaffold_1160	15289	24	1.56976
	scaffold_726	25246	39	1.5448
	scaffold_7367	3255	5	1.5361
	scaffold_904	47451	72	1.51735
	scaffold_1503	11782	17	1.44288
	scaffold_8340	3567	5	1.40174
	scaffold_5454	4338	6	1.38313
	scaffold_5139	4422	6	1.35685
	scaffold_5302	4429	6	1.35471
	scaffold_1306	13389	18	1.34439
	scaffold_4850	4719	6	1.27146
	scaffold_1817	11039	14	1.26823
	scaffold_2673	7112	9	1.26547
	scaffold_4943	5673	7	1.23392
	scaffold_7252	3325	4	1.20301
	scaffold_4249	4989	6	1.20265
	scaffold_2794	6758	8	1.18378
	scaffold_2528	7733	9	1.16384
	scaffold_6995	3464	4	1.15473
	scaffold_5956	4386	5	1.13999
	scaffold_2531	7982	9	1.12754
	scaffold_2616	7184	8	1.11359
	scaffold_8241	4526	5	1.10473
	scaffold_1125	15564	17	1.09226
	scaffold_8719	1887	2	1.05988
	scaffold_2032	9558	10	1.04624
	scaffold_3514	5787	6	1.03681
	scaffold_8239	2912	3	1.03022
	scaffold_2759	6816	7	1.027
	scaffold_901	19697	20	1.01538
	scaffold_2028	9897	10	1.01041
	scaffold_3487	5948	6	1.00874
	scaffold_5973	3970	4	1.00756
	scaffold_7605	3973	4	1.0068
	scaffold_2942	6960	7	1.00575
	scaffold_2092	8993	9	1.00078
	scaffold_7037	4014	4	0.996512
	scaffold_1613	11069	11	0.993766
	scaffold_8709	3028	3	0.990753
	scaffold_2451	12131	12	0.989201
	scaffold_4601	5060	5	0.988142
	scaffold_2369	8112	8	0.986193
	scaffold_6085	4059	4	0.985464
	scaffold_9270	1022	1	0.978474
	scaffold_2082	9304	9	0.967326
	scaffold_1538	12769	12	0.939776
	scaffold_8612	2138	2	0.935454
	scaffold_7396	3238	3	0.926498
	scaffold_1224	14470	13	0.898411
	scaffold_2060	8910	8	0.897868
	scaffold_6251	4459	4	0.897062
	scaffold_3616	5621	5	0.889521
	scaffold_59	483251	424	0.877391
	scaffold_7326	4627	4	0.864491
	scaffold_9162	1157	1	0.864304
	scaffold_723	25563	22	0.860619
	scaffold_2687	6986	6	0.858861
	scaffold_8506	2329	2	0.858738
	scaffold_4684	4684	4	0.853971
	scaffold_4640	4712	4	0.848896
	scaffold_6863	3534	3	0.848896
	scaffold_1502	11891	10	0.840972
	scaffold_6790	3571	3	0.840101
	scaffold_3337	6026	5	0.829738
	scaffold_5204	5002	4	0.79968
	scaffold_4341	5010	4	0.798403
	scaffold_8342	2534	2	0.789266
	scaffold_6276	3822	3	0.784929
	scaffold_6270	3825	3	0.784314
	scaffold_1561	11495	9	0.782949
	scaffold_2967	6410	5	0.780031
	scaffold_6356	3909	3	0.76746
	scaffold_8360	2613	2	0.765404
	scaffold_3965	5227	4	0.765257
	scaffold_958	43206	33	0.763783
	scaffold_2863	6599	5	0.757691
	scaffold_2490	7982	6	0.751691
	scaffold_6624	4013	3	0.74757
	scaffold_8107	2749	2	0.727537
	scaffold_5315	4325	3	0.693642
	scaffold_3371	5797	4	0.690012
	scaffold_5243	4357	3	0.688547
	scaffold_2076	8837	6	0.678963
	scaffold_5115	4442	3	0.675371
	scaffold_608	34453	23	0.667576
	scaffold_3177	6059	4	0.660175
	scaffold_7844	3038	2	0.658328
	scaffold_7678	3059	2	0.653808
	scaffold_5092	4619	3	0.649491
	scaffold_4690	4680	3	0.641026
	scaffold_4644	4710	3	0.636943
	scaffold_169	260845	166	0.636393
	scaffold_3030	6319	4	0.633012
	scaffold_1926	9497	6	0.631778
	scaffold_8847	1605	1	0.623053
	scaffold_4447	4843	3	0.619451
	scaffold_7383	3243	2	0.616713
	scaffold_763	24324	15	0.616675
	scaffold_7368	3253	2	0.614817
	scaffold_7507	3267	2	0.612182
	scaffold_4337	4912	3	0.610749
	scaffold_2381	8424	5	0.593542
	scaffold_7115	3406	2	0.587199
	scaffold_7426	3448	2	0.580046
	scaffold_4405	5188	3	0.578258
	scaffold_662	29741	17	0.571601
	scaffold_6899	3517	2	0.568666
	scaffold_6844	3543	2	0.564493
	scaffold_3792	5361	3	0.559597
	scaffold_2614	7186	4	0.556638
	scaffold_8226	3608	2	0.554324
	scaffold_189	167813	93	0.554188
	scaffold_6907	3613	2	0.553557
	scaffold_3729	5420	3	0.553506
	scaffold_4592	5429	3	0.552588
	scaffold_2589	7248	4	0.551876
	scaffold_3625	5510	3	0.544465
	scaffold_6326	3796	2	0.52687
	scaffold_3764	5709	3	0.525486
	scaffold_7673	3807	2	0.525348
	scaffold_2499	7641	4	0.523492
	scaffold_6236	3842	2	0.520562
	scaffold_6081	3919	2	0.510334
	scaffold_6466	3949	2	0.506457
	scaffold_7127	4070	2	0.4914
	scaffold_8641	2079	1	0.481
	scaffold_5820	4173	2	0.479272
	scaffold_8663	2125	1	0.470588
	scaffold_6129	4254	2	0.470146
	scaffold_1669	10686	5	0.467902
	scaffold_219	139549	65	0.465786
	scaffold_1703	10756	5	0.464857
	scaffold_1656	10758	5	0.46477
	scaffold_5572	4309	2	0.464145
	scaffold_6822	4354	2	0.459348
	scaffold_1678	11038	5	0.452981
	scaffold_5128	4431	2	0.451365
	scaffold_1322	13309	6	0.450823
	scaffold_5066	4468	2	0.447628
	scaffold_2965	6731	3	0.445699
	scaffold_4551	9048	4	0.442087
	scaffold_3087	6855	3	0.437637
	scaffold_4874	4581	2	0.436586
	scaffold_4616	4730	2	0.422833
	scaffold_6058	4890	2	0.408998
	scaffold_5912	4923	2	0.406256
	scaffold_1870	9967	4	0.401324
	scaffold_5051	4993	2	0.400561
	scaffold_4350	5059	2	0.395335
	scaffold_437	56658	22	0.388295
	scaffold_8286	2593	1	0.385654
	scaffold_4204	5188	2	0.385505
	scaffold_4000	5193	2	0.385134
	scaffold_8250	2635	1	0.379507
	scaffold_3810	5350	2	0.373832
	scaffold_2348	8143	3	0.368415
	scaffold_4344	5430	2	0.368324
	scaffold_3846	5451	2	0.366905
	scaffold_582	35852	13	0.362602
	scaffold_1080	16750	6	0.358209
	scaffold_3489	5661	2	0.353294
	scaffold_3581	5662	2	0.353232
	scaffold_1622	11349	4	0.352454
	scaffold_568	37204	13	0.349425
	scaffold_4367	5729	2	0.349101
	scaffold_1131	17231	6	0.34821
	scaffold_3387	5770	2	0.34662
	scaffold_3373	5795	2	0.345125
	scaffold_3364	5804	2	0.34459
	scaffold_2137	8739	3	0.343289
	scaffold_937	20539	7	0.340815
	scaffold_1531	11805	4	0.338839
	scaffold_3361	5908	2	0.338524
	scaffold_3258	5950	2	0.336134
	scaffold_3195	6034	2	0.331455
	scaffold_3180	6056	2	0.330251
	scaffold_119	340191	108	0.317469
	scaffold_326	82086	26	0.316741
	scaffold_2068	9531	3	0.314762
	scaffold_2987	6382	2	0.313381
	scaffold_7436	3211	1	0.311429
	scaffold_8088	3227	1	0.309885
	scaffold_7393	3239	1	0.308737
	scaffold_1893	9744	3	0.307882
	scaffold_1350	12995	4	0.307811
	scaffold_1889	9750	3	0.307692
	scaffold_1111	16345	5	0.305904
	scaffold_2934	6729	2	0.297221
	scaffold_382	71091	21	0.295396
	scaffold_7121	3403	1	0.293858
	scaffold_7080	3430	1	0.291545
	scaffold_7234	3568	1	0.280269
	scaffold_1021	17949	5	0.278567
	scaffold_6646	3639	1	0.274801
	scaffold_1426	14567	4	0.274593
	scaffold_6621	3648	1	0.274123
	scaffold_269	111548	30	0.268943
	scaffold_1196	15013	4	0.266436
	scaffold_6703	3853	1	0.259538
	scaffold_938	19329	5	0.258679
	scaffold_2397	7780	2	0.257069
	scaffold_6579	3891	1	0.257003
	scaffold_6263	3927	1	0.254647
	scaffold_6018	3946	1	0.253421
	scaffold_7003	3959	1	0.252589
	scaffold_6896	3969	1	0.251953
	scaffold_2337	7954	2	0.251446
	scaffold_264	132331	33	0.249375
	scaffold_2302	8039	2	0.248787
	scaffold_5840	4033	1	0.247954
	scaffold_1596	12241	3	0.245078
	scaffold_5741	4090	1	0.244499
	scaffold_5706	4114	1	0.243072
	scaffold_5873	4115	1	0.243013
	scaffold_5677	4125	1	0.242424
	scaffold_5664	4129	1	0.242189
	scaffold_6176	4133	1	0.241955
	scaffold_2221	8302	2	0.240906
	scaffold_5624	4151	1	0.240906
	scaffold_297	137568	33	0.239881
	scaffold_159	238697	57	0.238796
	scaffold_6288	4209	1	0.237586
	scaffold_5406	4261	1	0.234687
	scaffold_386	89810	21	0.233827
	scaffold_2146	8622	2	0.231965
	scaffold_5230	4364	1	0.229148
	scaffold_5226	4367	1	0.22899
	scaffold_5184	4400	1	0.227273
	scaffold_251	136427	31	0.227228
	scaffold_5164	4409	1	0.226809
	scaffold_5105	4449	1	0.22477
	scaffold_5425	4524	1	0.221043
	scaffold_2158	9059	2	0.220775
	scaffold_832	50047	11	0.219793
	scaffold_4897	4566	1	0.21901
	scaffold_4865	4585	1	0.218103
	scaffold_1448	13783	3	0.217659
	scaffold_4830	4605	1	0.217155
	scaffold_431	55769	12	0.215173
	scaffold_4710	4667	1	0.21427
	scaffold_1957	9343	2	0.214064
	scaffold_4653	4705	1	0.21254
	scaffold_462	57095	12	0.210176
	scaffold_4705	4773	1	0.209512
	scaffold_520	43644	9	0.206214
	scaffold_4399	4877	1	0.205044
	scaffold_62	580943	119	0.204839
	scaffold_1946	9920	2	0.201613
	scaffold_4165	5058	1	0.197707
	scaffold_4075	5125	1	0.195122
	scaffold_1101	15390	3	0.194932
	scaffold_4227	5141	1	0.194515
	scaffold_884	20571	4	0.194448
	scaffold_4177	5143	1	0.194439
	scaffold_4215	5316	1	0.188111
	scaffold_3967	5326	1	0.187758
	scaffold_609	43054	8	0.185813
	scaffold_2640	10829	2	0.184689
	scaffold_6399	5434	1	0.184026
	scaffold_2785	11185	2	0.178811
	scaffold_1586	11340	2	0.176367
	scaffold_3469	5679	1	0.176087
	scaffold_3546	5705	1	0.175285
	scaffold_3911	11448	2	0.174703
	scaffold_1542	11481	2	0.174201
	scaffold_4774	5782	1	0.172951
	scaffold_4125	5810	1	0.172117
	scaffold_3348	5821	1	0.171792
	scaffold_5055	5852	1	0.170882
	scaffold_1711	11795	2	0.169563
	scaffold_279	106162	18	0.169552
	scaffold_3405	5903	1	0.169405
	scaffold_769	53265	9	0.168966
	scaffold_3239	5973	1	0.16742
	scaffold_3596	5993	1	0.166861
	scaffold_1510	12033	2	0.16621
	scaffold_3174	6061	1	0.164989
	scaffold_1457	12368	2	0.161708
	scaffold_738	24756	4	0.161577
	scaffold_3359	6204	1	0.161186
	scaffold_815	24819	4	0.161167
	scaffold_1413	12411	2	0.161147
	scaffold_3137	6329	1	0.158003
	scaffold_2012	12780	2	0.156495
	scaffold_2968	6410	1	0.156006
	scaffold_3516	6518	1	0.153421
	scaffold_2897	6544	1	0.152812
	scaffold_2887	6565	1	0.152323
	scaffold_1318	13242	2	0.151035
	scaffold_2806	6732	1	0.148544
	scaffold_2910	6768	1	0.147754
	scaffold_2850	6776	1	0.14758
	scaffold_412	68631	10	0.145707
	scaffold_1469	13803	2	0.144896
	scaffold_755	55218	8	0.14488
	scaffold_2720	6914	1	0.144634
	scaffold_2928	6980	1	0.143266
	scaffold_2986	6981	1	0.143246
	scaffold_2674	7012	1	0.142613
	scaffold_2668	7034	1	0.142167
	scaffold_2679	7106	1	0.140726
	scaffold_2607	7203	1	0.138831
	scaffold_1195	14493	2	0.137998
	scaffold_1609	14520	2	0.137741
	scaffold_2577	7293	1	0.137118
	scaffold_1200	14753	2	0.135566
	scaffold_834	22146	3	0.135465
	scaffold_2525	7409	1	0.134971
	scaffold_1129	15058	2	0.13282
	scaffold_798	22801	3	0.131573
	scaffold_6075	7766	1	0.128766
	scaffold_2385	7819	1	0.127894
	scaffold_2418	7820	1	0.127877
	scaffold_2349	7923	1	0.126215
	scaffold_1095	16152	2	0.123824
	scaffold_2471	8101	1	0.123442
	scaffold_1116	16265	2	0.122963
	scaffold_467	81559	10	0.122611
	scaffold_587	41030	5	0.121862
	scaffold_2233	8258	1	0.121095
	scaffold_1041	16528	2	0.121007
	scaffold_207	201337	24	0.119203
	scaffold_563	59356	7	0.117932
	scaffold_172	231871	27	0.116444
	scaffold_2246	8719	1	0.114692
	scaffold_768	26654	3	0.112553
	scaffold_1272	44620	5	0.112057
	scaffold_2229	8961	1	0.111595
	scaffold_2025	9026	1	0.110791
	scaffold_1073	18080	2	0.110619
	scaffold_848	46242	5	0.108127
	scaffold_1952	9354	1	0.106906
	scaffold_332	116218	12	0.103254
	scaffold_1896	9730	1	0.102775
	scaffold_374	98524	10	0.101498
	scaffold_661	29587	3	0.101396
	scaffold_1979	9983	1	0.10017
	scaffold_935	20728	2	0.0964878
	scaffold_845	21284	2	0.0939673
	scaffold_153	213559	20	0.0936509
	scaffold_1684	10678	1	0.0936505
	scaffold_445	75698	7	0.0924727
	scaffold_1832	10903	1	0.0917179
	scaffold_1672	10943	1	0.0913826
	scaffold_1664	10951	1	0.0913159
	scaffold_1593	11119	1	0.0899361
	scaffold_2036	11250	1	0.0888889
	scaffold_2286	11272	1	0.0887154
	scaffold_1547	11433	1	0.0874661
	scaffold_1530	11596	1	0.0862366
	scaffold_1527	11724	1	0.0852951
	scaffold_557	47159	4	0.0848194
	scaffold_1535	11808	1	0.0846883
	scaffold_1795	11833	1	0.0845094
	scaffold_1490	11897	1	0.0840548
	scaffold_99	313365	26	0.0829703
	scaffold_1447	12178	1	0.0821153
	scaffold_1410	12537	1	0.0797639
	scaffold_818	50554	4	0.0791233
	scaffold_1339	13052	1	0.0766166
	scaffold_341	80860	6	0.0742023
	scaffold_1381	13506	1	0.0740412
	scaffold_1296	13620	1	0.0734214
	scaffold_1280	13622	1	0.0734107
	scaffold_313	95420	7	0.0733599
	scaffold_1273	14124	1	0.0708015
	scaffold_407	113894	8	0.0702408
	scaffold_208	216014	15	0.0694399
	scaffold_1217	14476	1	0.0690799
	scaffold_236	145936	10	0.0685232
	scaffold_1241	14621	1	0.0683948
	scaffold_1207	14872	1	0.0672405
	scaffold_1140	14964	1	0.0668271
	scaffold_45	644590	43	0.0667091
	scaffold_1139	15205	1	0.0657678
	scaffold_1156	15253	1	0.0655609
	scaffold_339	92262	6	0.0650322
	scaffold_647	30807	2	0.0649203
	scaffold_197	196448	12	0.0610849
	scaffold_72	415681	25	0.0601423
	scaffold_1063	16673	1	0.0599772
	scaffold_149	286027	17	0.0594349
	scaffold_719	51453	3	0.0583056
	scaffold_858	52892	3	0.0567194
	scaffold_280	106431	6	0.0563746
	scaffold_498	53235	3	0.0563539
	scaffold_281	143929	8	0.055583
	scaffold_964	18089	1	0.0552822
	scaffold_168	219437	12	0.0546854
	scaffold_134	256062	14	0.0546743
	scaffold_997	18870	1	0.0529942
	scaffold_1026	19117	1	0.0523095
	scaffold_500	59213	3	0.0506646
	scaffold_893	19851	1	0.0503753
	scaffold_693	40449	2	0.049445
	scaffold_615	60719	3	0.0494079
	scaffold_336	82415	4	0.0485349
	scaffold_222	152047	7	0.0460384
	scaffold_732	65776	3	0.0456093
	scaffold_311	132647	6	0.0452328
	scaffold_959	22518	1	0.0444089
	scaffold_936	22553	1	0.04434
	scaffold_548	45162	2	0.044285
	scaffold_854	22671	1	0.0441092
	scaffold_489	68160	3	0.0440141
	scaffold_200	205355	9	0.0438265
	scaffold_115	304567	13	0.0426835
	scaffold_103	353355	15	0.0424502
	scaffold_321	97121	4	0.0411857
	scaffold_524	49263	2	0.0405984
	scaffold_295	100868	4	0.0396558
	scaffold_33	845798	33	0.0390164
	scaffold_296	129072	5	0.0387381
	scaffold_546	52217	2	0.0383017
	scaffold_254	130703	5	0.0382547
	scaffold_290	158878	6	0.0377648
	scaffold_703	26508	1	0.0377245
	scaffold_74	409200	15	0.0366569
	scaffold_193	163978	6	0.0365903
	scaffold_399	82481	3	0.036372
	scaffold_439	57853	2	0.0345704
	scaffold_670	29201	1	0.0342454
	scaffold_584	58752	2	0.0340414
	scaffold_204	176290	6	0.0340348
	scaffold_229	180319	6	0.0332744
	scaffold_17	1793309	59	0.0329001
	scaffold_651	30624	1	0.0326541
	scaffold_420	61565	2	0.032486
	scaffold_370	92714	3	0.0323576
	scaffold_472	62335	2	0.0320847
	scaffold_225	160672	5	0.0311193
	scaffold_69	420670	13	0.0309031
	scaffold_86	356585	11	0.0308482
	scaffold_625	32721	1	0.0305614
	scaffold_440	65555	2	0.0305087
	scaffold_202	164502	5	0.0303948
	scaffold_413	65977	2	0.0303136
	scaffold_427	101007	3	0.0297009
	scaffold_322	136211	4	0.0293662
	scaffold_23	1030196	30	0.0291207
	scaffold_543	70195	2	0.0284921
	scaffold_160	251074	7	0.0278802
	scaffold_383	72784	2	0.0274786
	scaffold_209	145864	4	0.0274228
	scaffold_403	73320	2	0.0272777
	scaffold_602	37453	1	0.0267001
	scaffold_589	38244	1	0.0261479
	scaffold_44	694523	18	0.0259171
	scaffold_183	240070	6	0.0249927
	scaffold_378	80253	2	0.0249212
	scaffold_255	121330	3	0.024726
	scaffold_82	373797	9	0.0240772
	scaffold_318	86676	2	0.0230744
	scaffold_360	86731	2	0.0230598
	scaffold_673	43588	1	0.0229421
	scaffold_252	131224	3	0.0228617
	scaffold_814	43743	1	0.0228608
	scaffold_174	180997	4	0.0220998
	scaffold_113	274582	6	0.0218514
	scaffold_139	234102	5	0.0213582
	scaffold_639	47562	1	0.0210252
	scaffold_629	47572	1	0.0210208
	scaffold_490	47594	1	0.0210111
	scaffold_238	191474	4	0.0208906
	scaffold_1003	48674	1	0.0205448
	scaffold_923	48911	1	0.0204453
	scaffold_359	98878	2	0.0202269
	scaffold_411	98981	2	0.0202059
	scaffold_310	99319	2	0.0201371
	scaffold_361	149186	3	0.0201091
	scaffold_576	50151	1	0.0199398
	scaffold_371	101066	2	0.019789
	scaffold_827	50538	1	0.0197871
	scaffold_346	101923	2	0.0196227
	scaffold_758	51316	1	0.0194871
	scaffold_217	155665	3	0.0192722
	scaffold_601	51929	1	0.0192571
	scaffold_491	52009	1	0.0192274
	scaffold_73	475921	9	0.0189107
	scaffold_525	53444	1	0.0187112
	scaffold_107	324355	6	0.0184983
	scaffold_457	55248	1	0.0181002
	scaffold_186	166303	3	0.0180394
	scaffold_574	56313	1	0.0177579
	scaffold_277	112714	2	0.017744
	scaffold_130	282671	5	0.0176884
	scaffold_194	170437	3	0.0176018
	scaffold_418	58604	1	0.0170637
	scaffold_135	242216	4	0.0165142
	scaffold_30	920003	15	0.0163043
	scaffold_406	62126	1	0.0160963
	scaffold_76	500446	8	0.0159857
	scaffold_476	63976	1	0.0156309
	scaffold_299	129166	2	0.015484
	scaffold_461	65563	1	0.0152525
	scaffold_395	66484	1	0.0150412
	scaffold_487	66661	1	0.0150013
	scaffold_282	135304	2	0.0147815
	scaffold_265	136773	2	0.0146228
	scaffold_424	68453	1	0.0146086
	scaffold_224	137745	2	0.0145196
	scaffold_165	206645	3	0.0145177
	scaffold_380	69455	1	0.0143978
	scaffold_300	142140	2	0.0140706
	scaffold_57	502300	7	0.0139359
	scaffold_245	145649	2	0.0137316
	scaffold_25	948372	13	0.0137077
	scaffold_449	74754	1	0.0133772
	scaffold_475	75915	1	0.0131726
	scaffold_98	308099	4	0.0129828
	scaffold_293	155919	2	0.0128272
	scaffold_340	78967	1	0.0126635
	scaffold_93	317421	4	0.0126016
	scaffold_70	407012	5	0.0122847
	scaffold_385	82895	1	0.0120635
	scaffold_158	248879	3	0.0120541
	scaffold_585	83596	1	0.0119623
	scaffold_465	83812	1	0.0119315
	scaffold_329	84218	1	0.0118739
	scaffold_233	170422	2	0.0117356
	scaffold_51	603127	7	0.0116062
	scaffold_192	175055	2	0.011425
	scaffold_26	1053893	12	0.0113864
	scaffold_19	1247409	14	0.0112233
	scaffold_128	271315	3	0.0110573
	scaffold_365	91941	1	0.0108765
	scaffold_142	278456	3	0.0107737
	scaffold_49	561508	6	0.0106855
	scaffold_84	374958	4	0.0106679
	scaffold_31	937883	10	0.0106623
	scaffold_312	94870	1	0.0105407
	scaffold_34	863016	9	0.0104285
	scaffold_75	486756	5	0.0102721
	scaffold_21	1171399	12	0.0102442
	scaffold_37	802769	8	0.00996551
	scaffold_157	203159	2	0.00984451
	scaffold_71	526259	5	0.00950103
	scaffold_350	108812	1	0.00919016
	scaffold_286	109514	1	0.00913125
	scaffold_109	329446	3	0.0091062
	scaffold_305	110072	1	0.00908496
	scaffold_166	222760	2	0.00897827
	scaffold_42	790746	7	0.0088524
	scaffold_18	1472248	13	0.00883003
	scaffold_88	344460	3	0.00870928
	scaffold_268	115145	1	0.0086847
	scaffold_112	350185	3	0.0085669
	scaffold_308	122884	1	0.00813776
	scaffold_131	246832	2	0.00810268
	scaffold_240	124800	1	0.00801282
	scaffold_97	379412	3	0.00790697
	scaffold_353	127183	1	0.00786269
	scaffold_80	392217	3	0.00764883
	scaffold_243	131154	1	0.00762462
	scaffold_253	131461	1	0.00760682
	scaffold_58	532200	4	0.00751597
	scaffold_150	271944	2	0.00735446
	scaffold_53	547372	4	0.00730764
	scaffold_117	280448	2	0.00713145
	scaffold_242	142668	1	0.00700928
	scaffold_111	288968	2	0.00692118
	scaffold_65	442106	3	0.0067857
	scaffold_256	151201	1	0.00661371
	scaffold_216	154878	1	0.00645669
	scaffold_213	155777	1	0.00641943
	scaffold_205	155778	1	0.00641939
	scaffold_61	469636	3	0.00638793
	scaffold_237	159946	1	0.00625211
	scaffold_177	175926	1	0.00568421
	scaffold_43	709318	4	0.00563922
	scaffold_235	177392	1	0.00563723
	scaffold_32	894072	5	0.00559239
	scaffold_40	896559	5	0.00557688
	scaffold_179	182581	1	0.00547702
	scaffold_50	570103	3	0.00526221
	scaffold_203	190583	1	0.00524706
	scaffold_188	195112	1	0.00512526
	scaffold_218	200273	1	0.00499318
	scaffold_48	618706	3	0.00484883
	scaffold_83	413606	2	0.00483552
	scaffold_164	213318	1	0.00468784
	scaffold_46	642631	3	0.00466831
	scaffold_77	431353	2	0.00463657
	scaffold_64	440979	2	0.00453536
	scaffold_154	225881	1	0.00442711
	scaffold_259	230101	1	0.00434592
	scaffold_146	230989	1	0.00432921
	scaffold_138	232363	1	0.00430361
	scaffold_27	959632	4	0.00416826
	scaffold_54	512581	2	0.00390182
	scaffold_38	789554	3	0.00379961
	scaffold_118	264920	1	0.00377472
	scaffold_132	295572	1	0.00338327
	scaffold_28	896868	3	0.00334497
	scaffold_121	299782	1	0.00333576
	scaffold_90	324612	1	0.0030806
	scaffold_85	370722	1	0.00269744
	scaffold_36	752454	2	0.00265797
	scaffold_108	397852	1	0.0025135
	scaffold_110	435930	1	0.00229395
	scaffold_100	442473	1	0.00226002
	scaffold_55	516834	1	0.00193486
	scaffold_24	1081690	2	0.00184896
	scaffold_56	582371	1	0.00171712
	scaffold_47	615876	1	0.0016237
